# Supplementary material for: Non-linear mapping for exploratory data analysis in functional genomics
Source: BMC Bioinformatics. 2005 Jan 20;6:13. doi: 10.1186/1471-2105-6-13 (PMC548129; doi:10.1186/1471-2105-6-13)
Supplement: Additional File 9 — Leukaemia data set analysed in this paper Log ratios are used to represent the expression levels. The last column shows the class labels. [file 1471-2105-6-13-S9.txt]

0.200061482	-0.046995691	2.14315575	0.652634133	0.773147413	0.591963022	0.844081198	0.324640414	0.346407025	-0.238835689	1.92989046	2.45976489	0.370315343	1.39137991	0.355391109	1.01157925	0.127394215	0.615356309	0.790691469	0.015119205	0.671727734	1.1817496	0.482080362	1.36977631	-0.292413911	-0.641710018	-0.620591434	-0.236991005	-0.517622669	0.126141152	-0.341244677	-0.559149858	-0.029720669	-0.491535407	-1.02388784	-0.519324674	-0.42427461	-0.572474827	-0.97141187	-0.843866277	-0.939679019	-0.392936215	-0.597821285	-0.584440204	-0.792872567	-0.072393728	-0.733959603	-0.807343523	-0.555514835	-0.589095776
-0.757278581	0.125486245	-0.65106519	-0.163525384	0.165968368	0.359059538	-0.372276918	0.65290483	-0.147549754	2.9644941	-0.200683795	-0.523674507	-0.468347913	-0.480508598	0.444311147	-0.471095851	0.290870236	0.44175292	-0.292393182	0.01176972	0.136900758	0.219474685	1.44457751	-0.598790285	1.72632219	0.410832928	-0.61546624	-0.308763586	-0.191332991	-0.656313362	-0.691021231	-0.49735934	-0.452871486	-0.317802888	0.026835277	0.386843659	-0.493623701	-0.535902659	-0.079599186	0.592427766	1.10385831	0.069589335	-0.261971213	0.430351994	0.157247722	0.126317502	-0.726118254	0.060309768	-0.141017651	-0.426026507
0.892892389	1.94331056	-0.73955493	0.710762915	0.575631338	1.64374525	0.619062814	2.58040615	-0.499874375	2.72996952	0.786079826	0.024173501	-0.531368852	-0.00193516	1.83108536	-0.271445447	1.30258328	1.77424516	1.85473287	0.544337907	2.93761799	-0.574691966	2.63807398	0.247481931	3.18170221	0.415853006	-0.614327308	0.080197499	-0.841392735	0.905750377	-0.236311711	-0.590895445	-0.071553069	-0.499604501	-0.947395964	-0.525110266	-0.342864808	-0.483076195	-0.812967992	-0.878162306	-1.14613384	-0.475772712	-0.091660357	-0.544931671	-0.629108635	0.122920729	-0.935594292	-0.103586279	-0.687313479	-0.701989885
1.3380772	0.293317932	0.813489709	0.898110408	0.301303457	0.194292712	-0.63663418	1.09900775	0.725653461	-0.018106677	0.36486702	0.546869889	0.981133668	0.506927737	0.476473714	-0.286922222	-0.488431118	0.308388728	0.043244039	0.467299742	0.639916464	0.689018471	0.037192791	2.69938096	0.26702634	-0.204963263	-0.395652349	-0.447678259	0.122358629	0.174511067	-0.282219884	-0.582959048	0.156916193	-0.591493359	-0.955077157	-0.53595825	-0.407523622	-0.525969478	-1.07553213	-0.727378041	-0.848327328	-0.469762493	-0.699860979	-0.523623698	-0.650406217	-0.235438841	-0.692512473	-0.551945579	-0.456188321	-0.300588607
0.375437317	0.883053961	0.826746598	0.127118525	0.992609718	0.589485326	-0.074874998	1.20001219	0.348748052	-0.131230295	2.06878176	0.164565269	1.04415461	2.43333727	1.59648781	-0.468000496	-0.04986894	1.24193808	0.685953612	0.266330614	0.496103015	1.63969972	0.439302711	0.596914248	-0.392658921	-0.511187999	-0.384263028	-0.463884971	-0.113225038	-0.653468073	-0.048306814	-0.396737167	-0.151999993	-0.555594128	1.47089946	-0.562716613	-0.39630046	-0.303375914	0.056209852	0.285537437	-0.181459984	-0.433178551	-0.649575231	-0.425074325	-0.87454776	-0.773827388	-0.541286456	-0.084209406	-0.280456796	-0.134142164
0.298349038	0.451003623	-0.854227026	0.024607633	-0.19248673	0.510199033	0.826772091	0.274138196	-0.277476774	1.5366533	-0.823425143	-0.583123789	-0.749518253	-0.298771849	-0.282184482	0.353816285	0.678879588	-0.235415265	1.41911861	0.118953254	1.37555208	-0.539910945	0.901301343	0.160564313	3.07884666	-0.579795727	-0.649634202	-0.563440487	-0.596990429	-0.573799977	-0.78502368	-0.490273271	-0.560670364	-0.349091209	-0.889466971	-0.540659044	-0.402833345	-0.920136174	-0.364798166	-0.943206499	-1.2466207	-0.463229646	-0.434851414	-0.485446914	-0.787910023	-0.045219543	-0.784368275	-0.143147393	-0.105680334	-0.839971575
0.600438731	1.01495191	0.757810772	0.338424502	-0.294902473	0.551081028	-0.756224369	0.072129325	-0.091365097	-0.640286579	0.278627329	0.340626607	0.321837698	-0.104919317	0.349715362	-0.582528635	-0.72149934	-0.367629766	-0.363805357	0.323271867	0.341685808	-0.67903503	0.263914342	-0.235850501	0.450547803	-0.308711534	-0.76068008	-0.304133097	-0.568014897	1.09923004	-0.72818499	-0.582675605	-0.250145239	-0.579801408	-0.95155661	-0.55078383	-0.416904175	-0.369747625	-0.921615223	-0.596698344	-1.00453872	-0.441279281	-0.111481017	-0.553366077	-0.508146639	-0.308469464	-0.491997976	-0.586931598	-0.245119479	1.85983798
0.990216341	-0.445648791	0.393909147	0.069382505	-0.463156907	-0.296291223	-0.054418782	0.501398177	1.0452037	1.3407563	-0.164372347	1.41208561	0.549682629	-0.020108835	0.327012374	-0.551575084	0.325009807	0.423357859	-0.787517594	-0.775359362	0.926880629	0.712205819	-0.690027277	-0.06964992	-0.323218367	0.335531764	-0.912727512	0.392755514	-0.670059159	-0.286425774	-0.363105712	-0.664874	0.113474855	-0.582106863	-1.03572968	-0.497267105	-0.337169472	-0.474949046	-1.54180983	-0.926058485	-0.493882767	-0.474204829	-0.395210094	-0.234190403	-0.660538076	0.922860811	-0.275800782	-0.386165669	-0.584166715	-0.725147652
0.670299983	1.96783005	-0.80749649	1.65260629	2.15210223	3.34344514	0.375161769	1.89020917	0.486868668	2.26781815	0.964913711	0.108774404	0.045515122	0.797706535	2.26622597	1.31182869	1.89674312	1.28332696	3.12348918	1.95782077	2.92635149	1.15856226	2.93751753	2.51732379	2.84389741	-0.36058567	-0.91728324	-0.419895325	-0.633524794	-0.257972882	-0.572971644	-0.544410835	-0.573541872	-0.48610112	-0.8091345	-0.499075102	-0.331306626	-0.795971407	-0.147503705	-0.701951674	-0.112032699	-0.442063223	-0.050917889	-0.487666495	-0.302201088	0.014223988	-0.924392365	-0.202623627	0.008927183	-0.793656043
-0.49710564	0.877980962	-0.753806086	-0.172951673	1.32546088	0.20296465	-0.137817203	-0.163547692	-0.681303998	0.232972574	-0.262413258	-0.793940093	-0.502282265	-1.11052933	-0.289752145	-0.266802414	0.134616048	-0.390623593	0.005157546	0.396960547	1.48291512	-1.15437565	1.35902221	-0.447271734	1.21152229	-0.255164039	-0.510115023	-0.177952269	-0.79603973	0.171665778	-0.546738403	-0.4891395	-0.726391026	-0.459423709	-0.730402278	-0.485153522	-0.541531527	-0.283058043	-0.369325134	-0.403339698	-0.61720755	-0.478385851	-0.434484365	-0.421522996	-0.692587836	-0.381500087	-0.718276905	-0.3320719	-0.650066036	-0.875673131
0.078647443	1.4431975	-0.898969029	1.18521946	1.85582812	0.072885576	1.34447173	1.05271406	-0.476464102	1.93534508	-0.854289874	-0.24700669	-0.841625779	-0.032224618	-0.202724023	1.61517349	0.769480756	0.917725125	0.528846828	0.808947258	0.356265974	1.03682868	1.9236872	0.101836192	1.11963103	-0.598202678	-0.804528965	-0.813486899	-0.934618357	-0.121399003	-0.605763196	-0.522018858	-0.715128457	-0.603349986	-0.650709906	-0.348468913	-0.431812555	-0.893497188	-0.391959974	-0.731517217	0.005810983	-0.419851544	-0.57543128	-0.529394608	-0.571212295	-0.469816189	-0.759724036	-0.649368188	-0.752257739	-0.79606831
-1.03046017	-0.964362847	-0.117806799	-0.416464137	-0.203459846	-0.848817574	-1.1480396	-0.424475817	-0.64384756	-0.833424464	-0.858828805	-0.817719806	-0.982210949	-1.13476089	-0.951922641	-1.09790526	-0.840987838	-0.910284067	-0.827984493	-0.751912964	-0.347558375	-1.12539147	-1.19908133	-0.685707904	-0.690783403	-1.04666295	-0.55795017	-0.673414603	-0.474789275	-0.949378144	-0.284405988	-0.467314409	-0.579977625	-0.523811781	0.600364313	0.086535279	-0.338174531	-0.550350923	0.635661748	0.073848154	-0.761543222	0.015497364	-0.468252897	-0.094800749	0.532953612	-0.413769432	-0.321728683	0.149927803	-0.247984666	-0.957207765
0.990698143	1.95134281	0.734279792	2.96639531	1.01821365	0.904152799	0.840934087	1.49039994	1.10607041	-0.259529033	0.767924102	1.44089564	1.8779701	1.60340612	0.644854212	0.609183082	1.31702695	1.07293345	3.16395608	1.30132162	1.28343195	0.462941833	2.20174194	-0.009159955	0.110654567	-0.819086095	-0.377998902	-0.720877117	-0.623446348	-0.744517325	-0.579529954	-0.508413607	-0.671687118	-0.557405557	-0.309856992	-0.558558219	-0.528465756	-0.486236752	-0.256150936	-0.334156329	-0.348633579	-0.468455924	-0.826860023	-0.552034329	-0.355961975	-0.717780631	-0.711555749	-0.853632719	-0.4848402	-0.510455862
-0.556849056	-0.579660491	-0.896317651	-0.473021871	-0.455841497	1.43190218	-0.074874998	1.5956129	-0.395698657	1.01931968	0.353973585	0.144901276	0.515748277	1.28233786	0.050792681	-0.303946675	0.088002403	1.20169888	0.952559065	0.078759429	-0.310445226	0.596269081	0.464969302	1.36449078	-0.212009059	0.199989667	-0.58528454	-0.537972797	-0.235426191	-0.457143122	-0.594832679	-0.518617546	-0.705474826	-0.406398239	-0.272411178	-0.562535813	-0.414894057	-0.35304182	0.042628948	-0.726195419	-0.887608555	-0.46688804	-0.257566622	-0.360706491	-0.85180277	0.496565778	-0.409103715	0.067576095	-0.017814571	-0.779664892
1.26291613	1.75899163	0.963623985	2.39374825	1.85948582	1.36376553	1.10843846	1.59982142	1.81189017	1.04966992	1.56949933	1.26483431	2.64876465	1.76696919	1.58513632	1.09515383	0.307940022	1.93520194	0.876386079	2.1587899	0.3529523	1.95852575	1.07668971	1.70628844	1.21622128	-1.08849693	-0.256133169	-0.941982971	0.098422321	-0.710373856	-0.7347433	-0.535057225	0.010502793	-0.528916717	-0.397870655	-0.574287797	-0.468162199	-0.126384682	0.03810198	-0.149076034	-0.509412555	-0.445460303	-0.368415498	-0.553809993	-0.509594048	-0.687209672	-0.574892237	-0.712343023	-0.37978331	-0.138966698
0.78834141	1.25000082	0.261671671	0.089806131	1.01089824	0.905391647	1.58365211	0.185759315	0.485698154	0.220556567	1.71292956	1.16697164	0.932656023	1.43378516	0.548366511	1.77613196	1.49363357	1.50061862	0.03134201	1.38505876	0.260169429	-0.203694407	-0.955248714	0.396651357	1.53653541	-0.55302198	-0.307385113	-0.583120066	-0.613367903	-0.801423108	-0.470224782	-0.507846721	-0.464134056	-0.535503732	-0.686235421	-0.572660599	-0.475197614	-0.732308745	-0.491553269	-0.79656141	-1.16075011	-0.450163953	-0.414296656	-0.554697825	-0.840430274	-0.52925972	-0.310526756	-0.7387171	-0.575571151	-0.547604778
2.15135854	-0.284158352	-0.87543805	-0.297064477	-0.057151642	2.781008	1.13204179	0.678155939	-0.041033008	-0.139507633	1.24178851	0.296725598	3.01234699	1.5428272	2.74677256	-0.017626328	4.59967798	2.3904797	2.54505056	2.59757249	2.53069882	1.79621431	1.581466	-0.456080953	1.07760122	1.31277355	-0.262966762	0.588393678	-0.304715505	-1.63509283	-0.286592091	-0.523719515	0.266324009	-0.47967878	-0.712479495	-0.528545461	-0.554094768	-0.306084963	0.259923409	-0.564176248	0.468050539	-0.464797529	0.431751887	-0.570234889	-0.544745397	-0.254121093	0.499372578	-0.648291695	-0.414165565	0.094540776
-0.728370477	-0.783848664	0.158930776	-0.707108046	0.462242481	-0.015072655	-0.463543115	-1.07679613	0.18955819	-0.103639169	-0.365900887	-0.662694368	1.52408329	1.46407461	0.709179346	-0.735748713	-0.959163275	-0.303247053	0.238437317	0.246233702	-0.444980389	-0.667441356	1.84240967	-0.883034389	-0.587405737	-0.501147844	-0.568200559	-0.515977974	-0.297156671	-0.701837988	-0.603577093	-0.50047721	-0.489877071	-0.537809187	-0.686235421	-0.554942224	-0.57938876	-0.205398625	-0.527769012	-0.456557674	-1.20733947	-0.458525997	-0.854388717	-0.114333057	-0.531511948	-0.121646939	-0.688031702	-0.570245958	-0.644335661	-0.992909321
0.355201643	1.41825526	-0.054173728	-0.245219888	0.304961162	0.699742826	0.612768593	-0.449726926	0.23403771	0.541993191	-0.097196166	0.743967127	0.670876741	-0.45021914	-0.089209081	1.1322981	-0.653876729	-0.08250632	0.328892738	0.0854584	-0.34689564	-0.360209002	-0.856860117	-0.621106971	-0.539893779	-0.218350136	-0.4400707	-0.022830884	-0.9220203	0.237107428	-0.572971644	-0.509547378	-0.760178734	-0.571073613	-0.594381162	-0.589113376	-0.547729392	-0.26319168	-0.745063473	-0.567724113	-0.963430459	-0.465058843	-0.621312438	-0.381126631	-0.932237327	-0.828175759	0.287656155	-0.723377076	-0.675852728	-0.485850736
2.01404504	1.90314933	1.75274035	1.31483093	4.01387412	4.16108503	1.78192005	2.84554279	4.13301882	4.22954724	4.2529154	3.73883908	2.65361242	2.4151636	4.94328669	1.92780436	2.77321094	4.00349662	1.18107802	2.55402918	2.06678447	3.09470577	2.01779804	1.69043185	2.05603429	-0.29699802	-0.3193439	-0.592381044	-0.201411437	0.029401321	-0.518319058	-0.495375241	0.028201116	-0.507673594	-1.02292769	-0.55801582	-0.699660854	0.074536486	-0.496080236	-0.000657012	0.558488713	-0.406001909	-0.281057774	-0.11166956	-0.639033721	-0.770430615	0.284295577	-0.671167169	-0.81815706	0.832694568
3.12556167	1.10711138	-0.018048703	-1.01817558	1.09136776	-0.156301363	-0.457248895	0.556108913	1.96990952	1.22349401	-0.072685938	2.76615735	0.001885242	0.155570022	0.599448235	4.30039405	-1.03925996	1.95014793	1.24534898	-1.17729762	-0.336954618	2.17880555	1.30341126	0.00317295	-0.35715548	-1.5821379	-0.751568623	-1.09478911	-0.414318601	-0.568109399	-0.607949299	-0.521735416	-0.398167578	-0.561851792	-0.468601635	-0.558196619	-0.497811448	-0.272673353	-0.419121782	-0.350713032	-0.319401037	-0.421158113	-0.915318894	-0.504979222	-0.026986702	-1.02009344	-0.159300739	-0.789850513	-0.410345315	-0.239799471
1.0340603	-1.02650707	0.840997755	0.053672024	-0.902081517	-0.889699569	0.416074202	0.211010424	-0.877950298	0.15571742	-1.01224468	-0.225513487	-0.739822725	-0.765229505	-0.963274135	-0.980281767	0.036793047	-0.250361252	-1.2397947	-1.10025945	-0.452933207	-0.134132364	-0.20663982	-0.500714324	-0.678252777	-0.588162523	-0.720817457	-0.583120066	-0.676358188	-0.536811218	-0.640740851	-0.547812148	-0.705474826	-0.558228934	-0.967239045	-0.542286242	-0.441695638	-0.373359691	-0.677158954	-0.697221188	0.103557292	-0.428736215	-0.767030994	-0.494325236	-0.8886083	-0.571719385	-0.717156712	-0.768320655	-0.655796412	-0.930190372
0.190425447	-0.28923135	-0.659350746	0.266941811	-0.049836232	-0.039849621	1.46878258	1.271557	-0.508067971	0.095016942	-0.9777488	-0.669553901	-1.14703494	-0.353292874	-0.488403294	0.694305347	0.256074136	-0.110098911	0.250339346	0.370164664	1.23438957	-0.661644519	0.627524376	0.336161393	2.20953446	-0.392379495	-0.851794646	-0.69193656	-0.9661135	0.049318345	-0.675718507	-0.556882316	0.259888256	-0.471445012	-1.02356779	-0.553134226	-0.358108207	-0.894400204	-0.437229653	-0.812526802	-1.08858228	-0.430565412	-0.639297851	-0.571122721	-0.947745276	-0.211661428	-0.44831046	-0.420344319	-0.373097872	-0.891111641
1.50574421	0.301350179	1.02593137	0.383592137	0.517108057	0.63780041	0.238262473	1.30943366	0.935175412	0.213658786	1.12014516	1.39242161	1.92644774	1.59734823	0.781072142	0.816571874	-0.174609679	1.24193808	1.15013275	1.22763294	0.243601059	1.48318512	1.39324433	-0.03088936	0.428097098	-0.392379495	-0.663870853	-0.497456017	-0.328651813	1.19881516	-0.688835127	-0.553481003	0.058770947	-0.575190497	-0.540612814	-0.546083036	-0.432315084	-0.449213076	0.373097608	-0.651690253	-0.574272255	-0.50739169	-0.622413586	-0.576005798	-0.524895223	-0.381500087	-0.579373008	-0.891040848	-0.663436913	0.816291151
-0.394000067	0.317414673	0.732622681	-0.560607806	0.334222802	-0.501940044	-0.504455549	0.463521513	-0.551376978	-0.718921289	-0.128968684	-0.376423206	-0.182329809	-0.41387179	-0.408942834	-0.811584913	-0.446413184	-0.827506293	-0.335240487	-0.396867506	0.063337196	-0.12253869	-0.767027049	2.42100967	-0.500213462	-0.327118485	-0.391666087	-0.182582758	-0.914461466	-0.23236528	-0.468038678	-0.536474438	-0.348290486	-0.579142706	0.107167748	1.09648267	-0.471177377	-0.528678527	-0.514188108	-0.78946568	-0.850154362	0.646831675	-0.612136206	-0.284796838	1.79633445	-0.507180694	-0.289243094	-0.771550134	-0.53545852	-0.738656348
0.277149761	0.05700077	1.77627133	0.819950762	0.941401847	-0.220721476	1.70638941	-0.378182118	1.03583959	0.0205209	0.233238018	0.004052205	-0.153243222	0.712896052	0.107550152	1.63065027	0.577773936	-0.534335007	0.090852156	-0.316479855	-0.11029932	0.642643776	-0.852582351	0.440697448	-0.26578633	-0.875980308	-0.543713519	-0.606272511	-0.639823822	-0.824185421	-0.631996437	-0.493958027	-0.689385441	-0.530563471	-0.520449684	-0.546444636	-0.55040955	-0.509715181	-0.487026301	-0.675933997	-0.684807801	-0.461661763	-0.627185226	-0.51430146	-0.60843137	-0.546243586	-0.532324914	-0.828335135	-0.550739522	-0.726112558
0.090210685	-0.556832	0.438982572	-0.210264067	-0.894766107	-0.488312713	0.293336902	-0.719072088	0.060801684	0.213658786	0.054404133	1.05584721	-0.468347913	-0.080687751	-0.302995555	0.031899354	-0.533075171	-0.627460004	-0.489966866	-0.279635515	0.002365595	1.1817496	-0.018418155	-0.603488535	-0.450090957	-0.797332425	-1.17411242	-0.049456196	-0.368965596	-1.52412655	-0.72818499	-0.591745773	-0.555843548	-0.535833083	-0.987402175	-0.552411027	-0.525785598	-0.711539366	-1.02573549	-1.05259901	-1.71068729	-0.530125997	-0.334646966	-0.652803283	-0.983103397	-0.522466174	-0.907589474	-0.282822349	-0.716920421	-1.04356693
-0.753424167	-0.991418837	-0.712046883	-1.02838739	-0.865504467	-0.762098192	-1.19052559	-0.567565434	-0.848687456	-1.01000767	-0.722660872	-0.363161442	-0.802843663	-0.298771849	-0.598134405	-0.734201035	-0.517318447	-0.932128202	-1.00889534	-0.008327193	-0.773696846	-0.655847682	-0.373472659	-0.595266598	-0.895450298	1.29436659	0.887924102	1.24245026	1.131463	0.86307104	2.25803234	0.890092878	1.91226806	-0.288325996	1.64564658	0.876630174	1.7000857	0.972134873	-0.305947583	0.684080947	1.25367508	0.495792258	0.935343471	-0.35848691	1.65717647	1.63788156	-0.101050718	0.236047237	0.789213357	1.73681235
-0.871947396	-1.11486179	-0.730937951	-1.15917715	-1.35563695	-0.691483837	-1.34945465	-0.096211401	-0.743341223	-0.725819071	-0.848843157	-0.906893731	-0.589542025	-0.946966253	-0.668135286	-0.831704721	-0.765486864	-0.791865862	-0.666116897	-0.808854217	-0.41051818	-1.31668709	-1.01941519	-0.629328908	-0.467320568	0.616656112	-0.192352973	0.935680361	-0.051494558	-0.246591726	0.795529121	-0.567369697	0.674994381	-0.297547817	0.080603624	-0.540478244	-0.348727654	-0.659164409	-0.247097	-0.660559915	-0.674759115	-0.480998989	0.319434814	-0.501427894	-0.623939318	0.678293143	0.92056504	-0.232765429	0.050949939	-0.06659868
-1.06804071	-0.625317474	-0.952328011	-0.70985738	-1.1032553	-0.867400299	-0.616177963	-1.11046428	-1.05118632	-1.0155259	-0.842488653	-0.483889217	-0.628324141	-0.171556125	-0.931111568	-0.799203493	-0.954567563	-0.598717721	-0.992232496	-0.738515022	-0.615965965	-0.60367615	-0.347806069	-0.741499618	-0.794683179	1.12033724	1.97902103	3.05181388	2.45803841	0.766331209	1.20870267	0.817248094	0.695910581	2.40016416	2.31295018	2.49804231	0.777273766	1.49091784	2.55962312	2.47693543	2.54264744	2.54031198	3.42063401	2.10347176	3.26938275	2.16777818	0.312300395	3.2663748	2.27338069	1.39137567
-1.20631781	-1.0987973	-0.87543805	-0.889349632	-0.916712338	-0.946686591	-0.568971309	-1.02629391	-0.976273448	-1.13692686	-0.906941475	-1.03493834	-0.904646717	-1.37101867	-0.749487661	-0.828609366	-1.00380733	-0.496395194	-0.939863567	-1.10025945	-0.964564466	-0.348615328	-0.625860801	-0.54241129	-0.936696943	1.73111335	0.697152979	1.40104452	2.04482214	1.29840028	-0.019887469	1.43685393	0.716826781	1.64809173	1.63316465	2.92093292	1.10860831	1.95822888	2.46908376	2.08903551	1.77620675	2.92235286	1.49986523	2.23975401	1.40429352	3.30399881	2.88986384	2.64792962	-0.338715617	0.293794054
-0.968307745	-1.28015698	-0.864501116	-0.641124024	-1.15080546	-1.04455561	-0.531205986	-0.542314326	-0.876779784	-0.749271528	-0.901494757	-0.972287942	-0.662258493	-1.54669752	-0.885705591	-0.994210865	-0.891540664	-0.428563406	-0.76133313	-1.55243999	-1.00963043	-0.661644519	-0.429083606	-0.635789001	-0.426334979	1.19731176	0.161285437	1.10816608	0.010235921	0.922822112	-0.310639229	-0.034213901	3.08840208	-0.267906249	-0.669272788	1.23624087	-0.107010896	2.02956718	0.816740465	0.066752424	1.58071414	0.856144085	-0.280323676	2.36538226	0.119615101	0.401456129	4.08622966	-0.182977631	-0.722650797	1.15931556
-0.913382346	-0.813441153	-0.948350944	-0.720069193	-0.327821819	-0.369383274	-0.260554504	-0.352931009	-0.785479716	-0.40714156	-0.76169568	-0.835554591	-0.662258493	-1.22562927	-0.484619462	-0.772892974	-0.919114932	-0.452706924	0.405065725	-0.447109788	-0.423110141	-0.12253869	-0.369194894	-0.614059597	-0.482461742	1.49182298	0.476200156	0.361499712	-0.122043678	1.34677019	-0.221008987	-0.484887859	0.184268147	-0.364735369	1.43441379	2.16898677	-0.463471922	2.05304561	1.11552035	2.80747819	0.765857052	2.26828424	0.431384838	-0.462807193	1.77234883	0.695277009	1.63188742	-0.244068604	0.637358397	0.385460212
-0.663809043	-0.66209671	-0.811142134	-0.62502078	-0.558257239	-0.724932742	-0.683840833	-0.171964728	-0.87209773	-0.936891188	-0.947791855	-0.959483481	-0.802843663	-0.316945524	-0.859218771	-0.950875893	-0.788465421	-0.050314963	-0.87559261	-0.731816052	-0.880397147	-0.939892689	-1.13919261	-0.790243958	-1.0061375	1.01993568	1.11627998	1.40799025	0.666594694	2.24303627	0.30146974	1.3829998	1.09010051	0.605037909	1.75478353	-0.018328574	2.73043898	0.519723614	1.91679367	-0.120693114	-0.116600283	-0.037288038	-0.176448736	2.0519775	-0.70623483	-0.440943617	1.54339219	0.060040645	0.340333918	1.79567167
-1.06225908	-0.633772471	-0.834010269	-0.905452876	-1.05936284	-0.719977349	-1.05519984	-0.807450969	-0.906042627	-0.789278662	-0.519316759	-0.777477215	-0.996754242	-1.32255553	-0.796785553	-1.11492971	-0.840331308	-0.894188389	-1.22313186	-1.11700688	-1.38142465	-0.812362278	-0.578805385	-0.733864963	-0.932520067	1.79804772	2.75064751	2.88164341	2.41646482	1.99549612	1.55847923	1.61060433	0.045899439	1.85541802	2.44097005	0.596752165	1.11882641	4.08709024	1.35092268	1.74134474	1.54325994	0.307123644	2.1121034	2.63705891	1.37844694	2.61785062	-0.379978705	0.776715805	0.979270821	1.34457769
-1.09935782	-0.567823495	-0.857541249	-0.818652465	-0.722853968	-0.767053585	-0.985963418	-0.672778388	-0.752705333	-0.696848388	-0.684533851	-0.684644873	-0.861016837	-0.698592697	-0.537593102	-0.840990787	-0.869218637	-0.651603521	-0.839886523	-1.07346357	0.599489642	-1.12539147	-0.309306183	-0.638138126	-0.711928835	0.865986635	0.091241114	1.86872392	0.317628513	2.29994206	2.01318875	0.890943206	0.750614489	0.650488312	0.791433975	-0.200574719	0.749802145	-0.588729123	-0.201827321	0.050787032	1.2710319	-0.289455922	0.58407733	-0.31187572	0.939261854	0.02781108	0.185718618	0.983133322	1.11106947	2.40356303
-0.791486505	-0.808790905	-0.846272892	-0.821794562	-0.18517132	-0.722455045	-0.554809313	0.080546361	-0.413256362	-0.08432538	-0.812531708	-0.558886774	-0.686497315	-0.571376973	-0.399483256	-0.372044488	-0.626302461	-0.641256299	-0.958906814	-0.309780884	-0.549692486	-0.742800235	-0.009862625	-0.641661813	-0.050416192	0.797378907	1.08723722	1.39641403	2.39882754	2.08939066	0.780226397	-0.438970135	1.36522898	1.4904974	-0.03749471	1.7193378	-0.391777693	0.235724929	2.22915446	1.28071359	2.17906771	1.38817913	1.59089345	0.289186675	1.15285799	0.408249676	0.22380517	1.23449442	0.138815701	-0.121115921
-1.13452935	-0.652796214	-0.941391076	-0.506406644	-1.20932874	-1.08419875	-0.507602659	-1.19884316	-0.964568311	-0.815490232	-0.989550021	-0.973659848	-0.812539192	-1.01360306	-0.887597507	-1.05302261	-1.16531376	-0.733231605	-0.966048031	-1.96777618	-0.852562286	-0.818159115	-0.950970949	-0.271674654	-0.755786027	2.77026942	1.19258843	0.051256942	3.08290204	2.13491529	0.056626152	0.087949921	1.43924015	0.060291771	1.75350333	3.24384126	0.132863254	1.43718836	3.33826161	1.27480048	0.006724499	2.97383169	-0.098267243	2.44262366	1.81266949	1.61750092	1.32383442	2.64093241	0.048084751	0.383047944
[truncated: 1 more columns]
