# Supplementary material for: Non-linear mapping for exploratory data analysis in functional genomics
Source: BMC Bioinformatics. 2005 Jan 20;6:13. doi: 10.1186/1471-2105-6-13 (PMC548129; doi:10.1186/1471-2105-6-13)
Supplement: Additional File 10 — SRBCT data set analysed in this paper Log ratios are used to represent the expression levels. The last column shows the class labels. [file 1471-2105-6-13-S10.txt]

-0.10551206	0.004561534	-0.088434458	0.047855929	-0.082498595	0.106592543	-0.0207668	0.002121409	-0.049605273	0.050976433	1
-0.113303058	0.001767458	-0.149596542	0.101048522	-0.061791662	0.104741558	-0.079679623	-0.052360293	-0.09334562	0.002835708	1
-0.111831665	0.10288056	-0.114490464	0.082901299	-0.076510526	0.136025771	-0.064615786	-0.030122826	-0.078928344	0.006645474	1
-0.112921335	0.054920137	-0.173247203	0.141855374	-0.067012116	0.048990317	-0.081270903	0.2712771	0.251804352	0.205524907	1
-0.120613344	0.147803113	0.023776766	0.144206062	-0.04012356	0.145555049	0.029631888	0.003867907	0.06462241	0.004467718	1
-0.11585775	0.115344591	0.057726998	0.127981618	-0.060430329	0.175341517	0.058226693	-0.100520939	-0.039084084	0.056298967	1
-0.119566552	0.103042349	0.027660556	0.042287719	-0.092910804	0.105961829	-0.05712413	-0.047818083	0.006707891	0.007974314	1
-0.110925294	0.102183633	0.037574477	0.091586798	-0.072985388	0.175213918	-0.027858522	-0.085773341	0.00256831	0.05478486	1
-0.101124674	0.072539382	0.037275635	0.067848794	-0.106311053	0.210888714	-0.040014207	-0.068580814	-0.014678349	0.075886652	1
-0.106706709	0.26374948	0.138471931	0.034554273	-0.08880686	-0.046657287	0.082653649	0.084846608	0.017593239	-0.225637272	1
-0.102178872	0.100540094	0.109713674	0.05239398	-0.070116915	0.167794138	0.043316249	-0.101830013	0.039198343	0.073248275	1
-0.100699097	0.083559282	0.07977201	0.060580086	-0.078447945	0.179785743	-0.010377517	-0.045692224	0.105128393	0.10230355	1
-0.110363305	0.100857392	0.064185552	0.112146489	0.004271663	0.100144312	0.019346973	-0.160496637	-0.096943617	-0.011852426	1
-0.099249028	-0.093279406	0.183428839	-0.087022237	-0.106385015	0.079431951	-0.187664971	0.110493489	-0.02994963	0.005385641	1
-0.103549168	-0.09697371	-0.148043141	-0.006020355	-0.095550925	0.066422075	-0.091613874	0.022205999	-0.053452391	0.06126187	1
-0.107320331	-0.120625682	-0.188220814	0.025396088	-0.08762417	0.064603843	-0.077876493	0.081553362	-0.04060128	0.073238999	1
-0.125822961	-0.011942391	-0.161561102	0.168253064	0.00940966	0.053000517	0.020218242	-0.071173504	-0.20869118	-0.043492865	1
-0.111655675	-0.092735127	0.12588878	-0.005790509	-0.065735959	0.087006778	-0.135979012	-0.017446006	-0.134049714	0.017625378	1
-0.106981218	-0.092086874	0.126859024	-0.014859472	-0.063414611	0.083044842	-0.135797158	-0.016930828	-0.130085394	0.01603114	1
-0.099871427	-0.086683504	0.113890238	0.003962873	0.01063143	0.051670369	-0.045391399	0.012988806	0.042850666	0.086245194	1
-0.098456241	-0.110422604	-0.182232469	0.069683716	-0.021724785	0.073042199	-0.076035105	-0.037502088	-0.199520051	0.01741446	1
-0.106822021	-0.104522079	0.12081337	-0.016593296	-0.053870436	0.074287519	-0.179090217	0.003787158	-0.187434986	-0.034501094	1
-0.096990958	-0.118583255	0.177275553	-0.060418434	-0.06303893	0.044428304	-0.198859736	0.050912403	-0.101107925	-0.013932341	1
-0.112716734	-0.115435556	0.078259848	0.054489739	-0.087254718	-0.049064752	0.306061476	-0.032523926	0.130574822	-0.072859809	2
-0.108277753	-0.135260329	0.064325541	0.046404395	-0.10157758	-0.023916138	0.232433453	-0.004674166	0.112053387	-0.014799647	2
-0.106647879	-0.164805532	0.055602461	0.060062326	-0.121055916	-0.022677762	0.200319067	0.000200811	0.146923587	-0.055927705	2
-0.103666693	-0.167639047	0.057493027	0.037257873	-0.12198516	-0.022588789	0.162520573	0.046677344	0.171794713	-0.002842788	2
-0.100865513	-0.16889064	-0.118358664	0.04763088	-0.139523089	-0.053270455	0.149248153	-0.056138352	-0.041179545	-0.08946465	2
-0.099095382	-0.117217474	-0.094663009	-0.063831717	-0.174841776	-0.0413852	0.104856573	-0.053262647	-0.069238558	-0.100447088	2
-0.105202869	-0.120909862	-0.121369384	-0.012998473	-0.16640985	-0.013206519	0.143201321	-0.048943255	-0.004892628	-0.087619774	2
-0.108653158	-0.132723764	-0.138275668	0.016916305	-0.127025142	-0.023526341	0.163437352	-0.003187197	0.101491265	-0.068487965	2
-0.106060743	-0.082795858	-0.040914249	0.050903179	0.052878905	-0.033186197	-0.071654655	0.091066815	0.03692615	-0.027156705	3
-0.105711356	-0.120146453	0.08159887	0.110153913	0.161757201	-0.006532085	0.06336797	-0.024722984	-0.061838984	0.013113464	3
-0.102468707	-0.147962004	0.070665285	0.035944752	0.142468959	-0.02130929	0.043096334	0.033986676	0.039739322	0.090076275	3
-0.111762896	-0.050576765	0.055722401	0.126994744	0.084009312	-0.066975102	0.007895921	0.132767007	-0.089151785	-0.099357933	3
-0.112716772	-0.090118036	-0.005294776	0.044684235	0.186298281	0.052148607	0.056468129	-0.046101764	-0.05568606	0.007071489	3
-0.108850092	-0.108206667	0.107716367	0.030211771	0.158419475	0.043364208	0.047031015	0.034712151	0.09521158	0.076327302	3
-0.114585035	-0.099065557	0.015150584	-0.00163225	0.133558854	0.032057837	0.033584796	0.072284728	0.015976109	0.033891518	3
-0.102665454	-0.102649748	0.08208894	0.051876474	0.121440761	0.012182468	0.010458488	0.037467424	-0.029798442	0.010480402	3
-0.107157506	-0.126930043	0.048715003	0.075490437	0.144477427	0.014240076	0.034969606	0.068867959	0.028678184	0.06360513	3
-0.100914173	-0.139724091	0.07843823	0.081379689	0.150124669	-0.005883349	0.018770924	0.026085328	0.045670144	0.072603323	3
-0.104343556	0.006727687	0.05075673	0.077944778	0.11599981	-0.171613872	0.056869745	-0.215801582	-0.098082572	0.012043281	3
-0.120544448	0.034759909	0.084275208	0.068300441	0.059545431	-0.106434286	-0.038137037	-0.13572371	0.035480171	0.008875841	3
-0.099953748	-0.039332733	0.219802275	0.003139344	0.049402621	-0.098633148	-0.174781546	0.003292592	0.059899885	0.003096154	4
-0.103238486	-0.025273696	0.166987464	0.064012669	0.054932617	-0.103097737	-0.121786162	0.050783679	-0.097843401	-0.114483282	4
-0.110872217	-0.074799165	0.098055236	0.053659134	0.103254035	-0.094376072	0.005093037	-0.079759918	0.090700358	0.102758169	4
-0.120934442	-0.033121459	-0.238583311	-0.01356288	0.03554425	-0.074940212	-0.131593823	0.040850222	0.079371214	-0.011148771	4
-0.110972695	0.043463655	-0.195284888	0.033452965	0.015544284	-0.120550647	-0.096117832	0.009245771	0.130056784	0.034893099	4
-0.112224326	0.09610334	-0.105972499	0.002701894	0.011305108	-0.152214304	-0.04818235	0.011387583	0.005272093	-0.083501488	4
-0.117847666	0.08241646	-0.213326007	0.038346477	-0.016286816	-0.120429747	-0.138459891	-0.02046171	0.012976327	-0.011391033	4
-0.108635843	0.122270361	0.053921223	0.112442739	0.149643868	-0.132875696	0.05972001	-0.21068792	-0.086576253	-0.154677704	4
-0.107594311	0.149298504	0.039227862	0.011048221	0.02333487	-0.117187865	-0.007712989	-0.07296294	-0.02558084	-0.098100752	4
-0.113069624	0.053433049	-0.189211935	0.098072492	0.022082154	-0.095438816	-0.109340034	-0.016146757	-0.103375219	-0.082617134	4
-0.102760531	0.108407661	0.011654785	-0.15985927	0.115594938	-0.045756288	-0.028990345	-0.063785926	0.018176612	-0.080531932	4
-0.093064174	0.073209241	-0.002734964	-0.229021624	-0.039190333	-0.152076766	-0.119600542	-0.169853777	0.096679986	-0.032112464	4
-0.107702196	-0.018257685	0.027647821	-0.004668593	-0.056336079	-0.027676871	0.028697809	-0.070413575	-0.221917719	-0.091215111	4
-0.121618569	-0.002110406	-0.184546426	0.053712301	-0.004646997	-0.017867452	-0.016909724	0.130213842	-0.048299361	-0.086168401	4
-0.095848404	-0.046988018	-0.017890992	-0.142444536	0.165767133	0.069971263	0.065983996	-0.030619945	-0.006839825	0.01281778	4
-0.102570303	0.129150197	0.028994892	-0.136363089	-0.020961195	-0.052048448	-0.103079267	0.284895658	0.119221926	-0.138991714	4
-0.088131674	-0.061588135	-0.068616927	-0.21230334	0.033499829	0.034435689	-0.045973796	-0.199183375	-0.060316239	0.064968303	4
-0.091533124	0.048772555	-0.0501009	-0.181908101	0.030063592	-0.155948505	-0.065781526	-0.214658484	0.134420499	0.176219955	4
-0.107882135	0.063890807	-0.057425644	-0.205117479	0.255807728	0.212864384	0.121631183	0.044706535	-0.018677736	-0.053517882	4
-0.104939818	0.08239489	-0.016078582	-0.198167875	0.166286439	0.150246844	0.083982937	0.126518279	0.034914393	-0.116373919	4
