# Supplementary material for: Non-linear mapping for exploratory data analysis in functional genomics
Source: BMC Bioinformatics. 2005 Jan 20;6:13. doi: 10.1186/1471-2105-6-13 (PMC548129; doi:10.1186/1471-2105-6-13)
Supplement: Additional File 11 — Parkinson's disease data set analysed in this paper Log ratios are used to represent the expression levels. The last column shows the class labels. [file 1471-2105-6-13-S11.txt]

-0.196361	-0.0074623	-0.0384583	-0.0195543	0.0098713	-0.158107	0.0479613	0.0667883	-0.117844	-0.0483053	-0.0541963	-0.139899	-0.0923513	-0.155814	-0.173472	-0.28883	-0.224283	-0.0800173	-0.252952	-0.182284	0.0862063	-0.0523563	-0.273678	-0.0394753	0.0368033	0.0494833	-0.110058	0.101888	0.0414773	-0.117094	-0.0296333	0.193702	0.150658	0.15563	0.0772403	0.190028	0.0961953	-0.110994	-0.266031	-0.0702433	-0.0983473	-0.117779	-0.186204	0.0058093	-0.0148563	-0.0870163	-0.0375023	-0.0734933	0.0475423	0.150089	-0.123671	0.0159673	-0.195613	-0.141479	0.0596773	0.0132623	0.0499493	0.0735603	0.155393	0.0103233	-0.393325	0.17203	0.103421	-0.0994993	0.119993	0.0856193	-0.257014	-0.140928	-0.182101	-0.0132763	-0.0204823	0.23705	0.0193053	-0.112475	-0.233332	-0.0533473	-0.0480823	-0.166865	-0.0716393	-0.0221073	-0.0922813	0.0727593	0.0029833	-0.0784183	0.0219073	-0.166636	-0.16546	-0.11162	0.0165993	-0.190029	-0.258859	-0.100147	-0.0395093	-0.151532	0.19944	-0.177249	-0.24407	0.182456	-0.0728953	0.103178	-0.148693	0.0760483	-0.0789353	0.132575	-0.425969	0.126044	0.13398	0.0895803	-0.0203663	-0.0695173	-0.0413443	-0.0228193	-0.0462383	-0.140564	-0.0402063	-0.0118633	-0.128421	0.0853323	0.0781823	-0.0006043	-0.19662	-0.16984	-0.381452	-0.0617543	-0.177766	0.110331	-0.427461	-0.0021383	-0.106429	-0.148304	0.0639333	-0.0553533	0.0523563	0.0166933	-0.157729	-0.0342213	0.0056493	-0.0493443	0.0838543	-0.0036843	0.0284723	0.0528813	-0.0453663	0.0274283	-0.0046383	-0.304915	-0.179009	0.0110423	-0.133393	-0.0818073	-0.0924223	-0.60206	-0.190259	-0.321418	0.0216623	-0.0608333	-0.0864973	-0.138125	-0.0025543	0.0448243	-0.0295643	0.0211723	0.0236403	0.0045803	-0.116963	-0.0139393	0.117709	0.209876	-0.0295303	-0.0683553	-0.0627643	-0.0209653	0.0869623	-0.0689053	0.0873143	0.0571563	-0.0172593	0.0077793	0.0322253	0.0611113	-0.0118783	-0.245651	-0.129572	0.0655893	-0.30103	-0.0497063	-0.424283	0.0707213	0.0715233	-0.0432893	-0.0128763	0.0053243	-0.0732533	-0.0777493	-0.153228	0.127037	-0.133976	-0.0723573	0.0341723	-0.0653443	-0.0220123	0.0023023	0.141385	-0.0536013	-0.0221373	-0.0175443	0.0404173	0.0028193	-0.176235	0.0811763	0.0884353	0.0648933	0.0314393	0.0782283	0.126963	0.112409	-0.0788483	0.116273	0.0135773	0.0773693	0.0073373	-0.0071953	-0.11797	0.101054	0.0411893	-0.414168	0.108215	0.0750873	0.13294	0.143865	0.69897	-0.160803	0.0468253	0.148815	0.0073733	-0.0970743	-0.0261013	-0.0453753	-0.0492243	0.0881153	0.0354363	-0.0382643	-0.0969103	-0.133735	-0.0795043	-0.288621	-0.162844	-0.177818	-0.845098	0.0557913	0.0310343	-0.0326753	0.0287983	-0.0358743	0.0882773	-0.11023	-0.0950293	0.113336	0.0096583	0.12671	0.102329	0.0568123	0.0879663	0.156902	0.164044	-0.248717	-0.0199013	0.0494903	0.11075	-0.361738	0.0356913	0.123385	0.0581883	-0.0032853	-0.0790933	0.0107933	0.0994443	-0.159947	0.27162	-0.137189	-0.0911663	0.0550893	-0.0767693	-0.111887	0.0749193	0.141686	-0.0187763	0.102568	-0.152427	-0.0058913	0.184152	-0.128766	0.0020053	0.142722	0.0386063	0.0785753	-0.0215923	0.0985233	0.0646063	0.0859483	0.0632473	-0.0056003	0.15265	0.0768523	0.112637	-0.0597743	0.171829	-0.0361973	0.124205	0.154075	0.146555	0.0907123	-0.110745	-0.0069983	-0.0968223	-0.151132	-0.0876063	-0.0006003	-0.0741713	-0.0103313	0.137238	0.0864073	-0.195826	0.0200633	-0.199572	-0.0291523	-0.0351373	-0.0458093	-0.136551	0	0	-0.367977	-0.30103	0	0.511883	-0.134699	0	0	0	-0.342423	-0.0135733	-0.0669473	0.0100553	-0.0157943	-0.0618263	0.0453923	-0.218877	0.0323563	0.105772	0.0179123	0.162852	0.0939513	-0.133943	-0.0404653	0.140896	-0.0041023	0.158482	0.0122943	0.0006383	-0.147738	-0.619789	-0.0325563	-0.0350773	0	0	0.176091	-0.30103	-0.407485	0	-0.0729463	0	0	0	-1.27875	0.367977	-0.0983253	0.0294153	-0.106877	-0.207892	-0.244882	0.0353283	0.107068	0.0796573	-0.129901	-0.0412683	0.0251993	0.0388023	0.152306	-0.0592543	-0.320154	0.0180573	0.0676883	0.0647383	0.0406393	0.156689	0.0030383	0	-0.0596743	0	-0.0263293	-0.477121	-0.69897	-0.636822	0	-0.954243	0.0634703	0.0937183	0.105348	0.0756383	-0.104864	-0.0875063	-0.0692643	-0.0334053	-0.0252613	-0.119005	0.0612133	-0.166074	-0.0259513	-0.0448383	0.0278253	0.12571	-0.0453313	0.131259	0.0144983	0.167993	0.226937	0.0862713	0.0389783	-0.0974233	0.0041403	0.186342	-0.0478373	-0.0281973	-0.206642	0.0050493	-0.0866373	-0.179508	-0.0045193	0.0626983	0.164225	-0.0322373	-0.0171223	-0.0485913	0.0564173	-0.165745	-0.100465	-0.0908013	0.109852	0.0688273	0.0084203	-0.110333	0.0304483	0.122544	0.197229	0.128133	0.120034	0.0664163	0.0825993	0.110518	-0.0317653	-0.0734733	-0.148662	-0.240477	-0.0068193	0.0568623	0.0182043	0.0265773	-0.0371893	0.0977073	-0.130372	0.0524943	0.0549673	0.0734523	0.0936373	0.131545	0.0324533	-0.0017873	-0.145802	-0.0367733	0.0514513	-0.102569	-0.0208623	0.156865	-0.0779123	-0.11044	-0.170406	0.0438673	-0.0264253	0.189154	0.107006	-0.0936173	-0.0868133	0.0050753	0.0922933	-0.0351423	-0.0401273	-0.269076	0.157608	0.0093313	0.0954903	0.0550383	-0.0220713	-0.0736493	-0.0690203	-0.0099743	-0.280294	-0.0177883	-0.0632793	0.0752443	0.151894	-0.0601693	0.0586113	0.173419	-0.0566783	-0.149942	0.0055353	0.0216543	0.105654	-0.0525963	0.0196673	-0.898249	-0.106554	-0.0392473	-0.111633	0.0803473	0.0779663	0.0200193	-0.102727	0.145126	0.145016	0.113494	-0.650148	-0.109944	-0.126054	0.0520543	0.0602863	0.0910313	-0.0646853	-0.254431	-0.0445623	-0.248447	0.0546363	-0.103219	0.0059003	0.0633033	0.0926823	-0.126263	0.0150923	-0.154756	0.0926673	-0.119206	0.0464693	-0.0560533	0.0782963	0.0480083	0.0543293	-0.0434763	0.0114083	0.0692133	-0.0116783	-0.0836493	0.0282773	0.0589933	0.0086003	0.134224	0.0478263	0.128674	0.0851573	-0.0920633	0.101266	0.0477613	0.179371	0.0927053	0.0342633	-0.12671	0.0057433	0.0901773	-0.242569	-0.166637	0.0956873	-0.224625	-0.165161	-0.256019	-0.118335	0.183523	-0.301779	0.0494183	-0.202802	0.0690423	0.0764483	0.0390433	0.0254403	-0.0242343	-0.0678473	-0.0729183	0.0212993	0.0013353	-0.0472123	-0.13181	0.0087533	0.0310893	-0.106556	0.116962	0.148189	0.0891763	0.0931093	-0.172644	0.201852	0.0154783	-0.0733263	-0.277631	0.143512	0.0000003	-0.0513733	0.0366793	0.0240373	-0.0413933	-0.159207	-0.280434	-0.0526853	-0.0558863	0.0229003	-0.0799453	-0.18261	-0.0436163	-0.0917533	-0.125994	-0.145661	0.163857	0.0742203	-0.102227	0.147461	-0.106554	-0.0525963	-0.0112073	-0.0415133	-0.0090153	0.0476493	0.144531	0.0420703	0.141443	-0.144154	0.0458593	0.0663103	0.0074583	-0.0040033	-0.0251383	0.0384583	-0.0971713	0.103425	0.155478	0.149536	0.0424213	0.0494773	-0.289749	-0.0879443	0.114961	-0.121786	0.0402493	0.178159	0.120551	0.0765523	-0.193323	0.0755963	0.0016963	0.0105753	0.0362383	0.0434193	-0.273801	0.0651213	0.0167843	0.0697303	-0.0174153	-0.114614	0.0175343	-0.0528353	-0.0544653	-0.0402573	-0.193228	0.0794453	0.0478263	-0.0449673	0.0161323	0.0159153	0.0252653	0.116553	0.0739773	0.0227503	-0.0666373	-0.0296763	-0.132472	0.10125	0.129508	0.0323593	-0.0233483	0.119326	-0.144199	0.0279893	-0.135201	-0.0549413	0.271217	-0.0337613	0.115417	0.131024	0.0666103	-0.0704943	-0.0092393	0.0812133	-0.18707	0.0936813	0.0083943	0.100364	-0.222678	0.0351853	-0.136156	0.0885253	0.0621703	0.0013573	-0.1007	0.0287283	0.0977543	-0.0084013	0.116447	0.0680033	-0.0710753	0.112174	0.0176493	-0.105293	-0.0429893	0.0225173	-0.275523	0.0323193	0.0457243	0.135143	-0.0937853	0.108397	-0.199923	0.0151543	0.0637223	0.169608	-0.0283773	-0.0159933	0.0223673	0.152186	0.0555663	0.102295	-0.155531	0.115552	0.1673	0.10724	0.140406	-0.0574473	0.0956883	0.125514	-0.0067823	0.160404	-0.0756553	-0.0828713	-0.0307523	0.116833	-0.163493	-0.0862633	0.0622293	0.0162993	-0.134514	-0.227202	-0.0706683	-0.0857583	0.0329223	-0.0997393	0.0463743	-0.0834103	-0.182636	-0.253328	0.0113673	-0.113628	0.0910033	0.0341993	-0.0045013	-0.0745103	-0.194754	-0.0896613	0.0243763	-0.0552923	-0.0921113	0.0342453	-0.132701	0.0141313	-0.0571343	-0.158121	-0.535226	-0.23501	0.0361543	-0.0579253	0.0242713	0.0395693	0.0342783	-0.214878	0.0494233	0.0489513	-0.134884	-0.39258	-0.148117	-0.291001	-0.0116823	-0.0920933	-0.0851093	0.0003883	-0.238679	-0.0704953	-0.0819963	-0.0727813	-0.279258	0.0815433	-0.171539	-0.178759	-0.275467	-0.313802	-0.276925	-0.209412	-0.0124633	-0.17453	-0.159172	0.0055753	-0.0780833	-0.29476	-0.200051	0.0755533	0.0164263	0.0233433	0.0691893	-0.218616	-0.0501403	-0.0692753	0.0914783	-0.0746923	-0.174255	-0.0486433	-0.253522	-0.195832	-0.249753	0.0233603	-0.0105933	-0.0931823	-0.414818	0.0103333	0.0118993	-0.0386723	-0.149435	-0.292521	-0.0305893	-0.147838	-0.266771	-0.274787	-0.166058	-0.198281	-0.15295	0.0387443	-0.219159	-0.231062	-0.239333	-0.406094	-0.0766063	0.0395323	0.0936603	0.0009293	-0.175603	-0.120138	-0.0760213	-0.0850193	0.147518	-0.0497273	-0.30771	-0.0138583	0.0349553	-0.102999	0.172618	-0.195666	0.0390053	0.0288503	-0.0265863	-0.204319	0.0818763	-0.121479	-0.0946953	-0.0134073	-0.0662643	-0.127954	-0.157157	-0.0381833	-0.184667	-0.214275	-0.165233	-0.125144	-0.246092	-0.123519	0.0062063	0.143855	0.103621	0.0865463	-0.0615633	0.0416793	-0.0754363	0.0402793	0.0362353	0.110988	-0.180963	-0.0646723	-0.486827	-0.236137	-0.0045783	-0.0034633	0.104171	0.13723	-0.138288	0.0507793	-0.333208	-0.0363763	0.0079203	-0.0677993	0.0153443	-0.109025	-0.125682	-0.214278	0.0787733	-0.362747	-0.0600133	-0.298433	0.0073173	-0.0396373	-0.227851	-0.278642	0.0818233	0.0945473	0.0123183	0.163857	0.189095	0.205045	0.498716	0.0255543	0.138371	-0.125067	-0.0767623	-0.318773	0.0841153	0.0108283	-0.259378	-0.0707203	0.124024	0.112055	0.0126743	0.120666	-0.0138143	0.0572073	-0.18312	-0.201443	-0.149273	-0.197876	-0.201281	0.0018573	0.0746773	-0.146886	0.0740953	-0.0105263	-0.0645913	-0.114231	-0.232624	-0.231883	0.154203	0.101485	0.0669813	0.0071663	0.222525	0.0288453	0.443125	0.118054	-0.12729	0.0480473	0.103882	0.0862033	-0.0533993	0.0708143	0.0295433	-0.0615303	0.0784713	-0.128803	-0.162572	-0.0984153	0.0203683	-0.235406	0.0636273	0.0895973	0.0162923	0.0785303	-0.0442953	0.0666193	0.0138753	-0.195756	0.0531723	0.119765	-0.14527	0.150986	0.0857533	0.0720193	-0.219102	0.0520753	0.0399653	0.0800883	0.243812	0.196361	0.172029	0.0291923	-0.0109543	-0.123996	-0.124576	-0.181135	0.124783	0.135039	0.0884113	0.11026	-0.212762	0.0461273	-0.0374673	0.0230313	0.101356	-0.0106033	-0.0573353	0.0611523	0.133789	-0.100613	-0.117073	-0.0539023	0.141208	0.0750403	-0.0125673	-0.0664363	0.0292483	0.0304863	0.0176563	0.0365413	0.0734533	0.0340553	0.118444	0.130642	0.20931	0.165905	0.111127	0.118366	-0.0338583	-0.0804063	-0.20984	-0.135022	0.0595223	-0.239692	0.138757	-0.0093743	0.0487403	0.0233513	0.128318	-0.234326	0.151786	0.0604503	-0.114615	-0.127035	-0.144818	-0.182974	-0.133464	0.0495083	-0.0612543	-0.160288	0.0082953	-0.185416	-0.198406	0.105648	0.167945	0.0840233	-0.0578203	0.0913933	-0.0388963	0.146805	0.126034	-0.0549663	-0.163161	0.115017	0.116148	0.0918763	0.0278893	0.0753973	-0.0444843	-0.186723	-0.258436	-0.146788	-0.30103	-0.208276	0	0	0.544068	0	0	-0.0457573	-0.346787	-0.90309	0.0000003	-1.02119	-0.845098	0	-0.60206	-0.39794	-0.778151	-0.439333	0	0.255273	0	0.0969103	0	0	0.158018	0.0201333	-0.133821	0.0271123	-0.0377723	-0.0700903	0.146425	0.162738	-0.31527	0.118099	-0.176091	-0.149988	0	-1.20412	0	-0.477121	0.977724	0	0	0.477121	0	0	0.0000003	0.0000003	0	0	-0.586266	0	-0.669007	-0.625541	-1.34242	0	-0.0579923	0	-0.574031	0	0.0999383	0.0914603	0.168209	0.183085	0.0012203	0.0971713	-0.0594143	0.14251	-0.544068	0	-0.194353	-0.236069	0	0	-0.0347623	-0.21388	0.124939	0	0	0	0	0	-0.500602	0	0	0	-0.628389	-0.30103	-0.39794	1.25527	-0.380211	-0.30103	0	0	0	0	-0.189735	-0.22546	-0.132275	-0.224352	0.0713673	0.115294	0.1838	0.0552553	0.101791	-0.123063	-0.0439663	0.0746343	0.0908843	-0.0773023	-0.0818163	-0.187788	-0.249898	-0.188107	-0.186231	0.0818053	0.0215313	0.103959	0.0954213	0.178402	0.198817	-0.0389253	0.0552573	-0.251812	-1.59364	-0.190466	0.455932	0.740363	0.118099	-0.723104	0.115489	0.343046	-0.195248	-0.24981	-0.0573033	-0.183996	0.0395633	0.0803873	-0.0570503	0.0047533	0.160057	0.0823583	0.121877	0.130516	-0.0149273	-0.128417	-0.39794	0.0372693	-0.486596	-0.241353	-0.306802	0.0495593	-0.158178	-0.0383513	0.0530553	0.20412	0.205143	-0.0193563	0.250028	0.0581003	0.0711653	-0.0339003	-0.151436	0.19952	0.134699	0.173532	-0.0080023	0.228612	-0.0664003	-0.215695	-0.199606	-0.0547873	0.0037733	0.0046203	0.163236	0.0885493	0.145969	0.0735493	-0.113786	0.0493763	-0.0131443	-0.137217	0.170487	0.0089273	0.0743293	0.0509813	0.0516033	0.109995	0.184777	0.0488573	0.0256303	0.0711363	0.276141	0.0554973	-0.0632333	0.16199	0.223534	0.0576433	0.280046	0.0424923	0.251425	0.371018	0.211299	0.182448	0.0375673	-0.116442	0.0050443	-0.0343823	0.0818153	-0.0615313	-0.142413	-0.0347043	0.0490633	0.202944	0.118877	0.16703	0.0264363	0.0141743	-0.199197	0.110163	0.18556	-0.140718	0.0583643	0.0685833	-0.191306	-0.0008333	-0.0545533	0.143299	0.0535193	0.178415	0.105343	0.219975	0.220291	0.165472	0.124168	0.0392233	0.0863333	0.11217	0.15391	0.152207	-0.0255203	0.0307673	-0.13144	0.0149913	-0.0414713	-0.205239	0.125758	-0.0835193	-0.136608	0.0455783	-0.0236183	-0.129089	-0.188899	0.11057	0.125327	0.0331163	0.167572	0.0161963	-0.0067923	-0.0798013	0.0496523	0.238339	0.314479	0.15119	0.135294	-0.22485	0.138388	0.0097023	-0.122431	0.127896	0.0778083	0.214734	0.0567003	0.0693833	-0.0123553	0.267531	-0.216215	0.0087673	0.12381	0.0568003	0.173722	0.145485	0.0603963	0.0246603	0.164747	0.260936	0.202129	0.211827	0.0477533	0.0386293	0.224135	0.0268433	-0.130099	0.0945923	-0.0307953	-0.0388653	0.167129	0.0651663	-0.0601853	-0.0077933	0.0950453	0.0559303	-0.0294653	-0.180641	0.13086	0.110683	-0.144189	0.180941	0.171682	-0.0345413	-0.0221023	0.349282	0.0618583	-0.0368423	0.129186	0.0220313	0.0039803	0.11894	0.113732	0.151454	0.168766	0.138205	0.19324	0.241307	0.106901	0.259566	0.267584	0.267467	0.108094	0.278126	0.225914	0.0109563	0.149209	-0.0065853	0.188831	0.102628	0.13205	0.321047	-0.0465593	0.114796	0.0133273	0.275846	-0.102386	0.13731	0.177511	0.147305	0.0516973	0.0037173	-0.0446203	0.158177	-0.0577933	0.115198	0.0734003	0.12627	-0.11557	0.0419303	0.145453	0.24357	0.125517	0.129439	0.213168	0.119767	0.199726	0.205641	0.0725513	0.104585	0.247412	0.169937	0.129486	-0.0686973	0.206426	0.147374	-0.0421233	0.208478	-0.0566283	0.143755	-0.144939	-0.669007	0.0808233	-0.0268033	0.0483163	0.0798773	-0.221248	0.319431	0.0800193	0.148639	0.195004	0.292473	0.0964873	0.0390183	0.0835703	0.0648693	0.12409	0.179231	0.225945	-0.15495	0.239669	-0.0671773	0.112731	0.209333	0.0772183	-0.0467623	0.0014703	0.238407	0.0412363	0.209859	0.103749	0.0976103	0.147144	0.194331	0.161586	0.203428	-0.0911543	0.0020153	0.188132	0.0229133	-0.169417	0.295508	0.0515023	0.309848	-0.137843	-0.0569893	-0.0023883	-0.166331	0.101934	0.0454613	0.194228	0.135294	-0.0866623	0.151726	0.0806023	0.0075473	0.205849	0.183922	0.0986203	0.180049	0.14402	0.144401	0.227768	0.198277	-0.171244	0.194104	0.218043	0.170585	0.223337	0.303137	0.261118	0.181824	0.144431	0.0938793	0.0885933	0.256374	0.0442233	0.171624	-0.0101913	-0.0235973	0.0504623	0.0724563	0.0519233	0.0908533	0.106407	0.0687073	0.0927993	0.0061223	0.0502073	-0.0567993	-0.208752	0.162196	-0.117743	0.0083343	0.160336	0.120224	0.139417	0.132466	-0.176844	0.140367	0.240279	0.256554	0.0098823	-0.147977	0.165433	0.0831543	0.226629	0.17508	0.11483	-0.0814483	0.109701	0.227151	0.196551	0.0488593	0.137162	0.0136633	-0.0022963	0.0854573	0.0348893	-0.0053773	0.153553	0.139793	0.148725	0.175032	0.0176313	-0.0646523	0.133691	0.216092	0.220939	0.227481	0.188927	0.181073	0.120495	0.191339	0.182606	-0.0161323	0.0801073	0.0105163	0.169654	-0.153836	0.113974	0.113735	0.0734443	-0.0314313	0.260057	0.157355	0.240377	0.110956	0.199608	0.258249	0.100847	0.0875603	-0.0586833	-0.137056	-0.14011	-0.107017	0.0191763	0.184524	-0.0377463	0.214721	-0.207704	0.0389053	0.18428	0.11085	0.169397	0.173957	0.110884	-0.177897	0.0706233	0.0822423	0.212749	0.214116	0.0915763	0.140505	0.239481	-0.119255	0.226482	0.18218	0.211944	0.203112	-0.151389	0.203757	0.0499853	-0.0068513	0.192723	0.263052	0.252438	0.457697	-0.0475873	-0.0850113	-0.0690763	-0.151046	0.139806	0.109144	0.0401293	0.221668	0.145861	0.139585	0.152869	-0.179969	0.112507	0.219043	0.0126383	0.144275	0.177242	0.115698	-0.225021	0.132165	0.187112	-0.0981143	0.218651	0.150255	0.104735	0.0016213	0.0267913	-0.0450703	-0.17905	0.148603	-0.2925	0.143015	-0.0617543	-0.0864943	-0.201496	0.175191	-0.101039	-0.0560993	0.0051423	-0.105039	0.0665473	0.0640093	0.241679	0.208579	-0.0228423	-0.0728783	0.180378	0.0934543	0.0030213	0.213863	0.0265373	0.173688	0.173886	0.122336	0.116596	-0.0263783	0.207672	0.225946	0.200834	0.118667	0.217772	-0.0279303	-0.0174743	0.222582	-0.253856	0.202208	-0.0300813	-0.114791	0.180685	0.0279193	0.0643653	0.187542	0.0278943	-0.153203	-0.0855963	0.0345673	-0.0065383	-0.168554	0.0542703	0.121994	0.100115	0.114614	0.0441163	-0.122357	0.0779333	0.0254853	0.0946913	0.101957	0.121254	0.105896	0.150228	0.0903763	0.189385	0.165678	0.204533	0.0129223	0.218284	0.0482283	0.0934403	0.149972	-0.0118573	0.208948	0.168496	0.18858	0.243345	0.100163	0.0205663	0.274691	-0.478632	-0.120664	-0.101911	0.0325663	-0.0443503	-0.206801	-0.113588	-0.0796993	-0.0167003	0.0803353	-0.241556	-0.209109	0.155067	-0.0443913	-0.194215	0.170315	0.0684733	-0.157639	-0.0815673	-0.0349833	-0.0765133	-0.0523803	-0.0209623	0.227184	0.0068943	0.0856043	0.21534	0.0106653	0.168025	0.125188	0.165036	-0.137903	0.126183	0.217449	0.303734	0.234916	0.0400263	0.0286393	0.0596153	0.0470173	-0.0731323	-0.168164	-0.209851	-0.158062	0.0620203	0.126922	-0.0896683	0.0609653	0.107721	0.145628	-0.0294133	0.0070183	0.0084273	0.136192	0.0412153	0.0753753	-0.112316	-0.177939	0.147187	0.146194	0.209494	0.199914	0.128126	0.259377	0.0555383	0.103625	0.0810083	0.211511	0.111243	0.152874	0.0689283	0.282944	0.0986923	-0.139336	0.0635473	0.110815	0.0445763	0.183579	0.18234	0.121123	0.0805873	0.101873	0.0983153	0.0702043	0.119596	0.101742	0.197811	-0.0531763	0.131357	0.149558	0.0831603	0.169663	0.0950463	-0.0543153	0.167806	0.0295883	0.162065	0.104764	0.0901443	0.0256803	-0.0725353	-0.0104033	-0.0975653	0.203914	0.147074	0.240065	-0.0096133	0.31099	0.0547793	0.138691	0.118132	0.167642	-0.0447363	-0.106071	0.0627663	0.148709	0.14785	0.0869313	0.210586	0.211234	0.117543	-0.0601143	0.162288	0.103786	0.159362	-0.0390833	0.159671	0.207196	0.152371	-0.0477593	0.0343113	0.130878	0.117199	-0.0083723	0.191718	-0.198649	0.208523	-0.0395913	0.0986763	0.103882	0.0803413	-0.0487133	0.153792	0.303281	0.178715	0.0046313	0.12516	0.172275	0.0964753	0.108916	0.0652713	0.211042	0.15004	0.219936	0.167867	0.230054	0.146992	0.160592	0.0800083	0.176424	0.157812	0.112944	0.0726273	0.181131	0.0977603	0.0363943	0.119564	0.206419	0.0397273	0.0338373	0.127824	0.0859953	0.158322	0.237361	-0.169289	0.18226	0.0187493	0.0985273	0.0955173	0.123764	0.0142213	0.186858	0.119283	0.191772	-0.103419	-0.0853883	0.0579923	0.0818943	0.12812	-0.0410293	-0.251322	-0.0057883	-0.264619	0.0363053	0.0278653	0.0040373	0.0557823	-0.0081183	-0.0568343	-0.0536113	0.0447183	0.0820543	-0.36904	0.0652223	0.0160023	-0.0941913	0.117091	0.0416163	0.0573533	-0.102779	0.0456573	0.0339053	0.0553783	-0.210249	-0.163279	0.217576	-0.0166643	0.0201083	0.0528083	-0.130616	0.0247233	0.109452	0.154471	0.0257383	-0.289716	-0.201285	-0.244998	-0.305246	-0.149962	-0.255163	-0.334611	-0.171912	-0.0673323	0.132792	0.0504743	-0.0317753	-0.32317	0.0714633	-0.0687053	0.163646	-0.438229	-0.186691	0.203244	0.0940533	-0.203979	0.0725513	-0.0461253	-0.196967	0.0203793	-0.26453	0.0440413	0.15371	0.0595673	-0.0280913	0.0559213	0.143431	0.153919	0.0509583	-0.0739753	-0.0186803	0.0259363	-0.723936	-0.618073	-0.210853	0.0326903	-0.0489003	-0.281748	-0.0601853	0.0014823	0.0690633	-0.0945433	-0.215436	-0.34206	-0.228015	0.106988	0.122505	-0.132174	0.0567453	-0.0326443	-0.0590583	-0.0300993	-0.274609	-0.201426	-0.192971	-0.0260393	-0.0287273	0.29199	0.235938	0.0149623	0.151935	0.0825423	-0.0878553	0.0953423	-0.0661903	-0.137301	-0.0054373	-0.196764	-0.105264	0.127829	-0.0565453	0.0420263	0.0579163	0.0786833	0.132108	-0.0901773	-0.248592	-0.0382323	0	0.155024	0.0280963	-0.354517	-0.244022	-0.628389	0.0632513	-1.23045	0	0.0000003	-0.141119	-0.173726	0.128354	0.0579923	0.263511	-0.346787	0.18546	0.0637983	-0.0498093	-0.139431	-0.214249	-0.0697353	0.199672	-0.0984753	0.0943283	-0.263313	-0.132455	-0.0025713	-0.123081	0.185604	0.122396	0.0480143	0.0503413	-0.845098	-0.145911	0	-0.290831	-0.0551893	-0.0518463	-0.22301	-0.118559	0	0.177457	0	-0.109144	0	-0.134904	-0.30103	-0.224475	0	-0.778151	0.186027	0.32423	0.0758103	-0.0111363	-0.251863	0.174944	0.24093	-0.174159	-0.0527393	-0.154387	0.0929493	0.142207	-0.273509	0.0287013	0.155418	0.0774403	-0.0539603	0.18228	0.0328523	-0.104857	-0.178998	0.0015943	-0.166948	0.175755	0.0272403	-0.124408	0	0	0.0000003	-0.544068	-0.447158	-0.202332	-0.109317	0	-0.0969103	0	0.20432	-0.477121	0.0944723	0	0	0.135663	-0.0450463	-0.233686	0.0176993	-0.0300643	0.110481	0.173984	0.0546483	-1.11394	-0.125349	-0.216024	-0.0403833	-0.0385213	0.0956063	-0.0146323	-0.0815243	0.0856883	-0.266694	-0.133683	0.0942633	0.181943	0.153707	-0.125436	0.199494	0.22495	0.232515	-0.0253823	0.197573	0.0000003	0.0423883	-0.0160933	0.105261	0.321648	0.192901	0	0.165843	0.175561	-0.0637723	-0.150535	-0.0280783	-0.14755	0.147565	0.0455503	0.149922	-0.352183	-0.0723773	-0.162296	-0.0956203	0.0877323	0.17601	0.10203	0.201478	0.0740793	-0.0197763	-0.128788	0.0261323	-0.0077883	0.113956	0.0398803	-0.0501423	0.0777433	0.0724753	0.166921	0.12074	0.0866503	0.0602403	-0.0047443	0.208837	0.354549	0	0.0733593	0.186388	0.166214	-0.101155	-0.0222403	0.0294413	-0.0600183	0.187272	0.156826	-0.146128	0.0000003	0.110082	-0.208559	0.205927	0.185015	0.195002	-0.0889553	0.0635323	-0.0672603	-0.352075	-0.143607	-0.0948533	0.178793	0.0897913	0.101805	0.143088	0.309314	0.242144	0.18474	0.224452	0.175844	-0.12732	0.191277	0.0691233	0.361547	0.114097	0.0474363	0.0562883	0.143802	0.0264823	0.144552	-0.0349033	0.136264	-0.202378	-0.225349	-0.335014	-0.297396	0.367977	0	0	0	0	0	-0.970037	0.243038	0	-0.485554	-0.458638	0.30103	0	-0.146128	0.0969103	-0.0669473	0	0.0000003	0	-0.621365	0	0.583577	-0.307627	-0.709694	0.184592	0.0731583	-0.0361873	0.210748	0.0972433	0.0850753	0.0162533	-0.119402	-0.0330003	-0.0783853	-0.0656793	-0.111308	0.90309	-0.0669473	0	-0.39794	-0.154902	-1.07918	0	-0.845098	-0.268845	0	0	-0.30103	0	0.0000003	0.60206	-0.104735	0	0	0	0	0	0.60206	-0.444452	-0.425969	0.0986523	0.197139	-0.0224433	0.121926	0.152948	0.138079	0.116379	0.171854	-0.124939	0	-0.206397	-0.286915	-0.385351	0	0	0	0	0	0.176091	0	-0.335792	-0.778151	-0.266268	0	-0.709694	-0.342423	0	-0.176091	0	0	-0.30103	0	-0.845098	-0.946125	-0.251812	-0.0912633	-0.0874903	-0.174781	-0.0837223	0.0000003	0.0667803	0.0802493	0.0198783	0.0345823	0.0092163	0.0997033	-0.812913	0.0347623	-0.220036	-0.156109	-0.210693	0.0007203	-0.0833993	-0.0797653	-0.139566	-0.137202	0.0200703	-0.121268	0.0750683	0.113768	-0.251009	-0.137957	0.0542563	-0.151976	0.11634	-0.178331	-0.121243	-0.25905	-0.109564	0.0882233	0.0769023	0.121479	-0.0571313	-0.0859993	-0.113629	-0.11349	-0.0724033	-0.175244	-0.113073	-0.0216593	-0.175443	-0.0539313	-0.141674	-0.0400543	0.0578863	-0.0143763	-0.128761	-0.0097603	-0.164923	-0.0923773	0.179918	-0.157429	0.0881703	0.0526903	-0.0370823	-0.156493	-0.0112613	-0.0288503	0.148579	-0.114644	-0.375322	0.149221	-0.193834	0.0596563	-0.0835193	-0.144041	-0.0916813	0.0916453	-0.0545713	-0.0494593	-0.0158393	-0.167067	0.189594	0.0394273	0.0350773	-0.0135873	-0.0756583	0.0741763	0.0193283	0.0227323	-0.129407	-0.251586	-0.0584413	-0.215154	-0.136045	-0.639239	-0.245982	0.0270243	-0.136271	0.0246103	0.120623	0.0640123	-0.0116133	-0.0685183	0.185578	0.0037133	-0.0822473	-0.0091433	-0.0885903	-0.300265	-0.141462	-0.0083243	0.0286213	-0.248517	0.0619913	0.325758	-0.0907523	-0.0139293	0.0122913	-0.127601	-0.213123	-0.130471	-0.0047493	0.0052793	0.0976893	-0.186449	-0.801012	-0.0307533	0.0278453	-0.0885053	0.0212693	0.129507	-0.0854823	0.0501273	-0.101275	0.0051293	-0.106525	0.0051673	-0.19843	0.0449453	-0.246753	-0.191598	-0.0004743	-0.0189313	-0.0137303	-0.152155	0.0819413	-0.198127	-0.0399453	-0.146007	-0.164941	-0.159742	-0.22208	0.0163333	-0.0074853	-0.0028873	0.0093203	0.0061303	-0.0980643	-0.127236	0.0061763	0.0873233	0.0416413	-0.112835	-0.431511	-0.0537263	-0.0153033	0.0564363	-0.204725	0.0513923	0.0207933	0.113091	0.0032033	0.0847693	-0.0619833	-0.0639683	-0.0632043	-0.416793	-0.0245463	-0.0094263	-0.0240483	-0.0480003	0.0212533	-0.0097603	0.0704583	-0.0131843	-0.0172593	-0.228456	0.0413473	0.0013363	0.0011493	-0.0927223	0.0428253	0.0510833	-0.201202	0.0880043	0.0442143	-0.0505003	-0.0941273	0.0682293	-0.249844	-0.0559003	-0.235246	-0.0509483	0.0192623	-0.0244603	-0.0398113	-0.200051	-0.0252083	-0.0402413	-0.207735	-0.117331	0.0165673	0.119621	0.0983493	0.0897413	0.0870633	0.0416963	0.0728763	-0.209263	0.105365	0.0648403	-0.126332	-0.114838	-0.175442	0.0012943	0.0182333	-0.0036543	-0.0668483	0.0320863	0.0885503	0.0026823	0.0510863	0.0043013	0.0148823	0.0075003	0.0530813	0.0127903	-0.0404443	0.0985693	-0.0117193	0.110661	-0.313443	-0.0381813	-0.0560133	0.0699013	-0.100778	0.0562423	-0.0764603	-0.190587	-0.0766243	-0.134619	-0.136145	-0.0367923	-0.107294	-0.0219663	-0.0055533	-0.110298	0.0039423	-0.0412323	0.0811543	-0.241208	0.0057853	0.0716883	0.0805163	0.100872	-0.127659	-0.103578	0.0600143	0.0241563	0.0766293	0.0967953	0.0703443	-0.0031503	0.105755	0.0812683	-0.0420753	0.0349513	0.0614463	0.0776483	-0.0959283	-0.0569693	-0.204955	0.0157293	-0.228261	-0.0802423	-0.0707643	-0.0529583	-0.0957673	0.0213823	-0.0410233	0.0036343	0.0327613	-0.0178383	-0.0012693	-0.124585	0.107179	-0.11244	0.0359483	0.14818	0.0259313	0.0079383	0.0373553	-0.0585433	-0.0692703	-0.110749	-0.0342953	0.0335023	-0.0541553	-0.0424153	-0.0829743	-0.0097373	-0.124939	-0.0621583	0.0715433	0.106947	0.0947723	-0.0025953	-0.184443	-0.0350213	0.0554533	0.0418583	-0.213699	0.0746073	-0.0985563	0.0543583	0.0468443	0.0975633	0.0671403	-0.0926293	-0.126699	-0.0688673	-0.0993333	-0.20478	0.107187	0.0724783	0.0275133	-0.112627	-0.0246163	0.0296263	0.0676113	-0.0364523	0.0003783	-0.190071	0.0008473	0.0242233	0.139261	-0.142705	-0.114257	-0.121857	-0.0165473	0.0657443	-0.120867	-0.143214	0.0364773	0.0082733	0.0955223	-0.0450403	-0.120491	0.0172163	0.104026	0.0952143	0.0568093	0.0131543	-0.0140893	0.0033203	-0.0999453	-0.0820543	-0.179619	0.0585203	0.104903	0.0688163	-0.0595913	0.137437	-0.183968	-0.113758	0.0573043	0.0441663	-0.0144013	0.0994323	0.0447083	0.101614	-0.205546	-0.289298	0.0082023	-0.0022653	-0.169075	0.0991673	0.0890573	0.111313	0.0407333	0.0592253	0.155099	0.0766573	0.130421	-0.168918	-0.0998603	0.0788963	-0.0263123	0.114297	-0.0205253	-0.0400253	0.0254193	-0.0567143	-0.0726393	0.106546	0.0864303	-0.0580343	-0.119178	-0.201991	0.0959413	-0.124419	0.0860973	0.0639263	0.0567803	0.0236233	-0.149547	0.129003	-0.0774763	-0.0453373	0.0520903	-0.205985	-0.136957	0.0298033	0.0989373	0.0079763	0.0158473	-0.0583423	0.0401793	0.118436	-0.0304403	-0.0054143	0.0395803	0.0357023	-0.110271	-0.0223083	-0.0162473	0.0746173	-0.203466	0.108886	-0.0489113	0.0002923	0.116707	0.0384633	0.0267683	0.0004623	-0.0061723	0.0217243	0.0579563	-0.0662893	0.0219383	0.0931683	0.107918	0.0195503	0.0595563	-0.269265	-0.261358	0.0249903	0.0281113	-0.137757	-0.19756	0.0370143	-0.107284	-0.375472	0.0336313	0.0319973	0.0666793	0.0022303	0.118261	0.0931823	-0.0993343	-0.212023	-0.201493	-0.241549	0.0875503	0.0827953	-0.271088	0.0931313	0.140061	0.0974363	0.0720853	0.0588643	0.0143703	-0.0341383	-0.230734	-0.0711893	0.0173743	-0.0960363	0.0354553	0.0774833	-0.0123143	0.0133753	-0.0872273	-0.148434	0.0643733	0.0358063	-0.111432	0.0678673	-0.153055	0.0272933	-0.136488	0.0439093	0.0754163	0.0350813	0.0030403	0.113705	0.0463953	-0.0860723	-0.283848	0.0150063	0.0538563	-0.0521633	0.0236293	-0.0172323	-0.117627	0.106196	0.16033	0.114041	0.0406693	-0.0133923	-0.473838	0.0578573	0.0318133	-0.0462693	0.0408143	0.0865613	0.0406363	-0.100881	-0.12708	0.0715833	0.0272723	-0.0757143	0.0151823	-0.0019333	0.0236213	0.0725873	0.0310273	0.0972923	-0.0244413	-0.278973	-0.176613	0.0890643	0.0308893	-0.0534353	-0.172099	0.124681	-0.0262583	-0.28489	-0.206551	-0.119866	-0.177542	0.0288803	-0.0185373	-0.112792	0.0009963	0.0612533	0.0400493	0.0188043	0.0334493	-0.115321	-0.0181783	-0.0119633	-0.0354213	-0.252472	0.0325293	-0.266135	-0.207003	-0.119394	-0.14075	-0.0270373	0.0889593	0.0578913	0.0472463	0.0518493	0.0856763	0.0636193	0.0812843	-0.0709983	0.0451283	0.0058353	0.101161	0.0335313	-0.0839273	-0.3245	-0.0576763	-0.0763383	-0.0431903	-0.0003043	-0.175047	-0.212061	-0.178073	0.0850493	-0.108891	0.0199873	0.0893893	-0.0463333	-0.110563	-0.186983	-0.0253363	-0.0505633	-0.150673	0.0420773	0.0900863	-0.0481083	-0.0717013	0.0828143	0.0683203	0.0815193	0.0412663	0.0820513	0.0684123	0.124609	0.0141033	-0.0457473	0.0059663	-0.201553	0.0779593	0.104112	-0.0350763	0.0654313	-0.0701733	-0.143099	0.0336533	-0.124807	-0.0102263	-0.305725	-0.0829193	0.0415273	-0.0735333	-0.0700423	-0.0216763	0.0279603	0.0075873	0.0287963	0.0557503	0.0412473	0.0482123	-0.0296553	0.0826413	0.0734743	0.151133	-0.0384983	-0.0186903	-0.0574453	0.106308	-0.0764143	0.125213	0.0001263	0.0558743	0.0992763	0.0035253	0.0619803	-0.0395093	-0.101557	-0.0081803	0.0839743	0.128353	0.0965263	-0.1048	-0.0597683	0.102359	-0.163787	-0.0509593	0.0480053	0.0407103	0.0614693	-0.108141	-0.0318433	-0.0086973	0.0381273	-0.0157363	-0.0623433	-0.0553033	-0.128299	0.0165553	-0.0237303	0.0464603	-0.0061403	-0.0238353	-0.0461703	-0.0398123	0.0078113	0.0224033	-0.131789	0.241879	0.0888623	-0.0071523	-0.0529143	-0.0247953	0.0823113	-0.0214163	0.0721013	-0.0017743	0.118405	-0.0225613	0.0871503	0.138984	0.0076763	-0.0030083	-0.253893	-0.0809403	-0.134658	-0.0978503	-0.0559413	-0.0625063	0.0534573	-0.0493403	-0.129002	0.0496453	0.0201203	0.0750713	-0.0568773	0.0839503	0.120138	0.0969543	0.0447803	-0.0244193	-0.109279	0.0576383	-0.0036703	-0.153688	-0.214242	0.0484403	0.0343693	-0.136592	0.0890293	0.191933	0.125776	0.141022	-0.0914473	0.0984763	-0.0007243	0.0752543	0.13097	0.124888	-0.0424553	0.0621863	0.0667293	0.0005413	0.0595083	-0.118283	0.0312003	0.0419653	-0.106808	-0.0196473	0.103105	-0.161996	0.0587303	-0.0606093	0.0056233	0.0758653	0.0507003	-0.112412	-0.0308853	0.0428263	0.0687033	-0.0809993	0.110145	-0.0016023	-0.0638523	-0.135132	0.0880253	-0.130873	0.0241743	-0.158213	0.0132543	0.0284223	-0.0681883	-0.140649	0.0419703	0	-0.0210033	-0.15811	-0.185871	-0.264525	-0.0112083	0.0210473	-0.0264353	-0.117724	-0.139591	-0.0245753	-0.0634563	-0.189909	-0.538196	0.0141773	0.0750053	-0.202456	-0.0323303	-0.25675	0.0282233	-0.286101	-0.288447	-0.0794373	-0.290565	-0.0462103	-0.211855	-0.129416	-0.135618	0.0610293	-0.0138333	-0.0453313	0.103333	-0.0536453	-0.170452	0.0517433	-0.114773	0.0459303	-0.299839	-0.167673	-0.226822	-0.128382	-0.263369	-0.0394943	-0.0520173	-0.249441	-0.146471	-0.0341253	-0.33198	0.0396363	-0.209982	-0.193893	-0.0816233	-0.23665	-0.256482	-0.14021	0.0177293	-0.189008	-0.0227773	-0.191062	0.0299233	-0.0691523	-0.0844313	-0.204642	-0.0223483	0.0082763	0.0305783	0.0245263	-0.0560143	-0.0685273	0.0447833	-0.0102803	0.0090913	-0.321323	-0.272809	-0.374062	-0.236819	-0.220533	-0.128681	0.0452753	-0.249369	-0.0462043	-0.186821	0.0234403	-0.210953	-0.152514	-0.111322	-0.12812	0.0659533	-0.369646	-0.16733	0.0675843	-0.228678	-0.336372	-0.0491093	-0.103376	0.0306543	-0.237683	-0.22917	-0.430489	-0.0840013	0.0839833	0.211764	0.129295	0.134262	-0.0595643	-0.0270173	0.168384	0.0573053	-0.0758943	-0.0927953	-0.0353353	0.0068703	0.419129	0.115654	0.0974183	0.0114023	0.0513833	-0.0549213	-0.0985103	0.0239633	-0.166078	-0.0032643	-0.359826	-0.342688	-0.0518083	-0.0840593	-0.0782553	-0.205213	-0.0323193	-0.138241	-0.263928	-0.124939	0.0253833	0.0530403	0.0281883	0.0433593	0.159351	-0.0951933	0.0719403	0.164792	-0.0665233	0.0035243	0.129242	0.0901153	0.0636013	-0.153973	-0.0676123	-0.179535	0.0655063	0.139863	0.191654	-0.16806	0.0660433	0.0145803	-0.0347003	-0.135941	0.0170213	-0.0358153	-0.253419	-0.250779	0.0177573	-0.0863483	-0.171486	-0.0414383	-0.11601	0.152173	-0.0379243	-0.147867	0.112476	0.0793863	0.0568333	-0.0097243	0.168636	0.0100053	-0.253132	-0.130281	0.142597	0.0547773	-0.0724223	0.0223753	0.0807253	0.0687473	0.0667493	-0.0072223	0.125569	0.125358	0.146761	0.11839	-0.0917703	-0.161542	-0.274409	-0.115354	0.107101	-0.209499	-0.175378	0.0235273	-0.0262133	-0.0813053	-0.294301	-0.0342853	-0.0770853	-0.120364	-0.300907	-0.386963	0.0774553	0.0213453	-0.0163513	0.118229	0.0204413	-0.0413933	0.15367	0.0823773	-0.0542953	-0.0489863	-0.717855	0.0499983	-0.240332	-0.0923433	0.109144	-0.0892233	-0.152091	-0.0533533	-0.0275273	-0.0322483	-0.267606	0.0000003	-0.0340933	-0.0806563	-0.179884	-0.0220333	-0.0481763	-0.12985	-0.151861	-0.183917	0.0024823	0.0642733	-0.214741	0.0959543	0.0411733	0.0476173	-0.0273583	0.0217353	0.0249263	0.0751043	-0.0814143	0.431086	-0.0806563	0.100152	0.0381223	-0.168083	-0.0627993	-0.0119093	-0.126982	-0.0901773	-0.118099	-0.0712263	-0.148653	0.0037603	-0.0946613	-0.0002603	-0.404779	-0.0619123	-0.0737513	-0.11295	-0.0516603	-0.0527313	-0.153874	0.0944203	0.0713913	-0.0216343	0.0205953	-0.0690793	0.0245843	0.0921753	-0.0001673	0.0230983	-0.211765	0.0487013	0.0981933	0.0732063	0.225779	0.125929	0.179107	-0.119465	-0.0519183	-0.156531	-0.223215	-0.0286453	0.0214013	0.0483883	0.162211	-0.212636	0.0211213	0.0678083	-0.121102	-0.0921403	0.149648	0.125011	0.0422653	-0.0546693	-0.176129	-0.166634	-0.171083	0.111743	-0.0320043	0.0078913	0.0395993	0.10027	-0.0478893	-0.0807923	-0.0855343	0.0004873	-0.14752	-0.0086273	0.108118	0.177584	0.100456	-0.190119	0.17326	0.175082	-0.0616813	0.0222453	0.0837163	0.133116	-0.212299	-0.187787	-0.191775	-0.222529	0	-1.24304	0.0000003	0	-0.0669473	0	0.477121	0	0	-1.17609	-0.255273	-0.191886	0.60206	0	-0.176091	-0.653213	0	-0.439333	-0.237687	0	0	0	-0.0377893	0	0.178453	0.127902	0.0789393	0.0200163	0.128557	0.134818	-0.0093983	-0.0028873	-0.208276	-0.14842	0.0618873	-0.542746	0.0511533	0	0	0	-0.511883	1.11394	-0.255273	-1.17609	0	0	-0.500602	-0.335792	0	-0.51663	-1.38021	0.0969103	0	0.477121	-0.452298	0	-1.37448	0	0	0.0969103	0.114027	-0.122592	0.0016543	0.103332	0.117799	-0.0015113	-0.175233	0.0028953	0.159701	0	-0.241224	-0.178997	-0.146128	0	-0.455932	-0.832509	-0.845098	-1.36278	-0.50515	0	-0.342423	-0.753328	-0.433656	-1.39794	-0.200915	0	-0.439333	0	0	0	0	0.176091	0	0	0	-1	-0.192961	0.0391803	-0.0799673	-0.0782763	0.0817593	0.0978403	0.152695	0.0567973	-0.255273	0.0457573	-0.0324963	-0.0238853	-0.0843383	0.0312333	-0.133933	-0.0247403	-0.139879	-0.415687	-0.107659	0.0586643	0.0264613	0.10819	0.193261	0.0618933	0.0850443	0.0676233	-0.318033	-0.0435533	0.117949	-0.105386	0.254239	-0.106579	0.187727	0.32815	-0.121858	0.18579	-0.112066	-0.27185	-0.0901403	-0.135186	-0.0522293	-0.16788	0.0083163	0.0749993	0.0734873	0.134529	0.0667943	0.0429533	-0.0392603	-0.0602763	0.155129	-0.0677963	-0.241388	0.0250443	0.0282313	0.187852	0.0077653	-0.118659	0.0306483	-0.17626	0.226188	0.153274	0.153626	-0.128244	0.210409	-0.289132	0.134699	-0.0712413	0.148306	0.201703	-0.0035533	0.333339	-0.0560853	-0.0365393	-0.123797	-0.0744413	0.0504913	-0.180994	0.0701273	-0.0104393	0.0142153	0.193656	0.0188773	0.184567	-0.171765	0.0209343	0.0031663	-0.0950543	-0.106099	-0.291917	0.0060833	-0.281695	0.176438	0.0906883	-0.0708143	0.0595863	-0.0407143	0.0394883	-0.159953	-0.175485	0.151868	0.118109	-0.18855	-0.234901	0.216294	-0.2721	-0.0058543	0.259451	-0.121794	-1.02303	0.0000003	-0.0296223	0.0655923	0.121874	-0.223326	0.125925	0.142153	0.156514	0.129162	-0.0074773	-0.180554	-0.0551863	0.0575603	-0.0486993	-0.0940143	0.120357	0.0999523	0.116603	-0.215078	0.0067283	0.0845383	-0.229967	0.178231	0.115563	-0.0682313	-0.0148393	0.0233043	-0.10551	-0.145525	0.155787	-0.0773203	-0.156892	-0.222507	0.0301023	-0.190501	-0.194692	-0.0578083	0.0727993	0.101326	0.0388133	0.186304	0.0932573	0.149116	0.0985293	0.236743	0.196105	0.0666483	-0.804012	-0.0192163	0.102029	0.149298	-0.354985	-0.0585413	-0.315471	0.141758	-0.109472	0.257098	-0.0403823	0.0223303	-0.0328563	-0.0143643	0.155753	0.0527663	-0.0130683	0.120757	0.164568	-0.0690503	-0.0726383	-0.135011	-0.322219	-0.241458	0.0206343	0.0339843	0.10767	0.117165	0.0390523	-0.209934	0.107285	0.0462413	0.270344	0.210198	-0.741259	-0.0144783	-0.770285	0.0698813	0.0877203	0.111673	0.0940303	0.123816	0.0842923	0.0442443	0.111003	-0.0065263	0.0083723	0.194813	0.153004	0.20425	0.143645	0.239869	-0.0265253	-0.106356	0.0113363	-0.229751	0.0480503	-0.0099623	0.135529	-0.0363013	0.0467263	0.154313	-0.159799	0.110592	0.0211443	0.143465	-0.388846	0.129026	0.122305	0.14372	0.141222	0.247482	-0.0044953	0.0852863	0.191691	0.211908	0.119432	0.121967	0.129338	0.106783	-0.147746	0.0736153	0.128543	-0.477121	0.104524	0.139626	-0.0097903	-0.0993453	0.154256	-0.104307	0.0026893	0.155536	0.157471	0.0794903	0.0494113	0.0648693	0.161058	0.0419883	-0.124	0.0107313	0.112867	0.0847393	-0.122089	-0.0709833	0.171953	0.114651	0.131386	-0.106271	0.0716443	-0.0596423	0.0436633	-0.157156	0.164538	-0.0340223	0.0905543	0.184319	0.168167	0.133681	0.160234	0.0940223	-0.0907043	-0.130955	0.19951	-0.0417663	0.0602523	0.127653	-0.230476	0.23703	0.0887603	0.0944983	0.679947	0.0344723	0.183181	0.0727793	0.0689503	0.10617	0.0727593	-0.0151643	0.0277123	0.0903413	0.169983	0.150366	0.121531	0.156101	0.10369	0.0229033	0.216904	0.104717	0.140346	0.0747333	0.109614	0.0071753	-0.0618813	0.0149123	0.155105	0.0627153	-0.0071133	-0.108421	0.283817	0.101867	0.196212	0.247994	0.0210913	0.192997	0.181088	-0.233382	0.410009	-0.251245	-0.169477	0.106731	-0.181723	0.0932763	0.101763	0.0231383	0.121044	0.140556	0.0800923	-0.192632	0.13171	-0.110412	0.0512733	-0.333135	0.0796763	-0.0267003	0.204863	0.101027	-0.0492623	0.130195	0.154747	0.0112163	0.206292	0.173961	-0.0348363	0.214611	0.0688613	0.102279	0.204164	-0.0066983	0.259691	0.0595303	0.302107	0.222842	0.260913	-0.158473	0.0265653	0.0492383	-0.114627	0.148746	0.134961	-0.0963503	0.16701	0.148671	0.0133943	0.145103	0.174697	0.143706	0.116859	0.0957453	0.0679123	0.0690223	0.135663	-0.0267133	0.118865	0.222951	0.214321	0.240487	0.14799	-0.0330903	-0.0730843	0.0169213	-0.0649593	0.205421	0.0131283	0.228466	0.209823	0.255684	0.110381	0.144683	0.186882	0.0546333	-0.103443	0.109412	0.139964	0.0625823	0.128792	0.235319	0.172996	0.134032	-0.224074	0.174359	0.0856133	0.0854913	-0.0009933	0.132766	0.140573	0.183495	0.0729583	-0.157352	0.180908	-0.0174603	0.0920373	0.0143203	0.0947353	0.14844	0.205462	0.0895083	0.314348	-0.0718703	0.141036	0.22804	0.227011	0.0998053	0.19671	0.262544	0.335461	-0.11728	-0.0429473	-0.129616	-0.232498	0.117728	-0.109472	0.164618	0.102233	-0.18651	0.125506	-0.204281	-0.0003123	0.0278153	-0.0416583	0.10706	-0.0214483	0.0885893	-0.186135	0.125498	-0.188028	-0.114295	0.188003	-0.0129323	0.0347033	0.0125293	0.0304163	0.199303	0.137077	0.0730323	-0.0369653	-0.0165993	-0.207429	-0.0830213	-0.0526783	-0.268845	0.306042	0.111665	-0.128653	-0.0178053	0.164572	0.0753673	0.147107	0.0763283	0.194713	-0.0514563	0.18565	-0.0020723	-0.0282073	-0.0503283	0.0802153	0.170987	0.177905	-0.0610753	-0.0459973	0.195302	0.0405663	0.0421763	0.158124	-0.0896353	-0.235394	0.221849	0.213671	0.102414	-0.0671073	-0.102677	0.0703333	-0.0790823	0.199764	0.143366	0.27185	-0.470491	0.199929	0.0518903	-0.0722393	-0.0475923	-0.139745	-0.0067163	-0.0239543	0.219738	0.174033	-0.17343	0.0630603	0.205706	-0.0245403	-0.0892053	0.0213203	0.0874353	0.0043803	0.0108163	-0.0503503	0.195914	-0.0388933	-0.0842143	0.151842	-0.10264	-0.0494663	-0.0208983	0.12512	-0.0434983	-0.821617	-0.245296	0.179552	0.0139563	0	0.121946	0.0139333	-0.0974183	0.291659	-0.215518	-0.102234	-0.137074	0.0436903	-0.216435	-0.135357	-0.0865963	0.268845	0.0592433	-0.0696463	-0.0929583	-0.169489	0.0102813	0.0104823	0.0618193	0.0589623	0.0466123	-0.105711	0.154523	0.153413	0.183695	-0.0074353	0.0831643	0.234312	0.208577	0.0579493	0.0257133	0.244431	-0.147294	0.0754733	0.139125	0.256673	0.221576	-0.0437613	-0.455007	0.342003	-0.0900393	-0.308366	-0.0967183	-0.0452413	-0.124499	-0.0598273	-0.0983983	-0.185554	-0.160586	-0.0832383	-0.134164	-0.0134613	0.127826	0.0587933	-0.0988753	0.158768	0.176316	0.107744	0.133937	0.0777493	0.139229	0.0562683	0.263192	0.0555313	0.237207	-0.0427413	0.194893	0.124834	-0.0656293	0.206948	0.318953	0.193767	0.212356	0.0821313	0.179566	0.153356	-0.0278173	0.0260163	0.0763003	0.111684	0.0971983	-0.0451213	-0.0978343	-0.0638213	0.0635303	0.0475853	0.152578	0.10098	0.157087	0.0259193	-0.0338023	0.147315	0.162215	0.0156113	0.138542	0.251604	0.110026	-0.107051	-0.103654	0	-0.0129483	0.0462963	0.170189	0	0.123449	0.276263	0.176091	0.158679	0.169815	0.115744	-0.116663	0.159649	-0.60206	0.0000003	-1.11394	0.0579923	0.127879	0.0246973	-0.0182653	0.132913	0	-0.126947	-0.0359263	0.0681333	0.0450543	-0.132044	0.0187493	0.0397873	0.11839	-0.0334393	0.10114	0.0919753	0.194244	0.17547	0.10529	0.161678	0.118347	-0.0758643	-0.112827	-0.0212683	-0.0673753	-0.193329	0.0478873	0.195542	0.221725	0.161689	-0.108218	0.0749583	-0.0430833	-0.0861283	0.100654	0.137282	0.143996	0.0929623	0.0918213	-0.124565	-0.0025573	-0.0140993	0	0.123106	0.0354093	-0.0390363	0.100371	0.137964	-0.0507803	0.135781	0.105516	0.213335	0.0052373	0.149553	0.117262	0.195174	-0.0051293	-0.0165743	-0.0055683	-0.0856123	-0.0530303	0.151844	-0.143156	0.0694973	0.220257	-0.0354693	0.0240703	0.157956	0.139312	-0.0702983	0.0150483	0.134353	0.182775	-0.20412	0	0.0377893	0.0668823	0.214359	0.16311	0.0578993	0.18846	0.0796713	0.155687	0.142976	0.153138	0.0412303	0.106908	0.152033	0.196495	0.0486623	0.126117	0.169996	0.106709	-0.100756	-0.148851	0.235337	0.0603063	0.0183253	0.164557	0.135158	0.189102	-0.123205	0.0209843	0.2912	-0.0674313	-0.0426923	-0.0301343	-0.0162033	0.146276	-0.258263	-0.0871143	0.12078	0	-0.405875	-0.165036	-0.238635	-0.0225073	0.0938193	-0.0174763	0.0877393	0.0726173	0.0209703	-0.0295923	-0.0526463	0.0658173	-0.235251	0.169903	0.0160303	0.0404783	-0.166455	-0.0407403	0.192136	-0.0191033	-0.0732963	-0.0312273	-0.0678683	0.0434893	-0.257211	-0.38729	0.0059493	-0.0051783	-0.0558333	0.0985103	0.132837	0.103743	-0.0105143	0.0925453	-0.322408	-0.33586	-0.328032	-0.174352	-0.165141	-0.182092	-0.0252573	0.0645993	0.0000003	-0.0229843	-0.265167	-0.0186823	-0.0453103	-0.410751	-0.0948373	-0.151026	-0.232707	-0.0150893	-0.166749	-0.187654	-0.11135	0.0303273	-0.290223	-0.116952	-0.135364	-0.0358383	-0.845098	-0.106455	0.714958	-0.0776353	0.0699023	0	-0.146128	-0.0317343	0.132001	-0.0658733	0.0334243	-0.315086	-0.0273233	-0.20967	-0.439093	0.0317483	0.0265723	0.168097	-0.0055203	0.0771873	0.136125	0.0957023	0	-0.268274	-0.515931	-0.0150113	0.0982903	-0.188647	-0.174414	0	0.14401	0.0112323	-0.212275	0.0122343	0.0479493	-0.211016	-0.160067	-0.242484	0.0730503	-0.121	0.0703473	-0.277909	-0.103851	0.0293343	-0.327123	0.0739683	0.0017093	-0.115795	-0.0531253	-0.0031723	-0.123555	0.0903303	0.112883	0.149426	0.10223	-0.387257	-0.239781	-0.231074	-0.0418363	-0.0812963	-0.267108	0.12366	-0.27564	0.0389183	-0.0039333	-0.159332	-0.256252	0.0047643	-0.122498	-0.156717	0.0178263	0.207561	0.215253	0.175459	0.205158	0.0556323	-0.121479	0.104028	-0.142928	-0.0645863	0.0627743	-0.311028	0.0857903	-0.125349	-0.192916	0.0919023	0.0095063	0.0390243	0.116675	-0.241789	0.19044	0.0543233	-0.389891	0.0609823	0.101178	0.0087743	-0.0448123	0.111893	-0.238968	-0.250457	-0.266081	-0.159724	-0.0919783	0.0913063	-0.0992453	-0.150741	-0.0469843	0.248171	0.15292	0.227866	0.335911	-0.0419843	-0.0297513	-0.0679743	-0.0061663	-0.105975	0.0356523	0.0320943	-0.257786	0.131667	0.119657	0.0063873	0.0209973	0.215763	0.123886	0.211768	0.0377893	-0.313345	-0.222594	-0.131751	-0.170092	-0.0953123	-0.115455	0.113316	-0.142424	0.0912833	-0.197804	-0.0531783	-0.123824	-0.143513	-0.0952553	0.105497	0.209392	0.272776	0.0102953	-0.205416	0.21974	0.112803	0.146052	0.0998223	0.104355	0.0071403	0.116294	-0.145893	-0.0595163	0.0555323	0.13016	0.154877	0.103619	-0.560827	0.0206593	-0.38884	-0.249859	0.133234	-0.0595613	-0.120892	0.117061	-0.0255513	-0.161647	-0.0768583	0.160164	0.120118	-0.0530793	0.0171253	0.210256	0.164616	0.136694	0.202444	0	0.0312923	0.254675	-0.36529	0.312495	0.193221	0.0859673	0.0174453	0.146545	-0.0568073	-0.0141913	-0.0299633	0.117023	0.0037043	0.193643	0.0234373	0.161735	0.0631753	-0.0424283	0.0669473	-0.293951	0.185764	-0.0142643	-0.137693	0.185227	-0.0162753	-0.105952	0.0531913	0.105897	0.176403	0.0710783	0.21449	0.128085	0.265021	0.132358	0.0814323	0.0606903	0.266938	0.172032	-0.258987	0.307779	0.0305513	0.103909	0.111653	0.181963	-0.0701533	-0.168787	-0.147072	0.0176553	0.139629	0.1998	0.113309	0.116986	0.13236	0.0657953	-0.0510763	-0.191651	0.225216	0.182931	0.254194	0.249562	0.189733	-0.255105	0.145968	0.250299	0.185709	0.0337553	0.11613	0.252162	0.0969753	-0.0774733	0.190288	0.102371	-0.0991233	0.243244	-0.368432	0.230449	0.0919693	0.0244643	0.0185803	0.0421363	0.0478283	0.136284	0.0602563	0.157945	-0.208795	-0.174973	-0.30034	-0.244005	-1.23092	-0.477121	0	-0.324511	-0.176091	0	0	-0.116506	-0.0669473	0	-0.30103	0	0	0	0.109144	0	0.30103	0	0	0	0	-1.25527	-0.583577	0.167491	0.0568913	0.0789563	-0.0008993	0.0167593	0.142175	0.189679	0.0274263	0.165772	-0.193125	-0.146128	-0.142923	-0.298237	-1.14613	0	0.30103	0.0969103	0	-0.196295	0.146128	-0.477121	-0.564271	0.477121	0.0969103	-0.477121	0	-0.268845	0	0	0	0	0.30103	0.162727	-0.111974	0.30103	-0.376451	-0.552842	0.100187	0.0833033	0.137487	0.176444	0.0768263	-0.0350533	0.0022673	0.168952	0	0	-0.273228	-0.282243	0	0	0	0.138303	-0.69897	0.0000003	0	0	0.30103	0.60206	0.352183	-0.477121	-0.30103	-0.845098	0	0	-0.221849	0	-0.359022	-0.380211	-0.982271	-0.875061	-0.339948	-0.468258	0.151961	0.0639413	0.0061133	-0.0168333	0.0341813	-0.0179293	0.0416253	0.100709	0.13622	0.0474253	-0.238194	0.0884773	0.0359403	-0.0580303	-0.0242593	-0.0582773	-0.26067	-0.177679	-0.283099	-0.20477	-0.152761	-0.2442	-0.277785	-0.177473	-0.236778	-0.199947	0.0687043	-0.0873063	-0.0152673	-0.178937	-0.342574	0.0144733	-0.150587	0.105239	0.100073	0.0842833	-0.0353093	-0.0162143	-0.0243703	-0.0372843	-0.0039583	0.126937	-0.0928263	0.128361	-0.0707923	-0.294425	-0.409637	-0.0557853	-0.0557803	-0.214386	-0.145146	-0.0031873	-0.386544	-0.0987323	-0.0300533	-0.104398	-0.336322	-0.16337	-0.163085	-0.0384413	-0.165319	0.0264473	-0.0424853	-0.0278023	0.100827	-0.205334	0.13743	-0.0478613	-0.0027143	0.0657383	-0.0334673	-0.0346973	0.0198263	-0.327714	-0.0889313	-0.0151223	0.0243303	0.0912183	0.0986283	0.0226083	-0.114817	-0.0008263	-0.0551123	-0.0832073	-0.0570793	-0.183579	-0.0798903	0.0020933	-0.249669	-0.157808	-0.22628	-0.348653	0.0120763	0.101723	-0.0682213	-0.155955	-0.0451513	0.106795	-0.0180363	-0.251963	0.104904	-0.0576923	-0.0540073	-0.0072903	-0.256448	-0.18234	-0.0599743	0.0016133	0.0291753	-0.123794	-0.102444	-0.120367	-0.0406043	0.0076643	0.0078653	0.0383903	-0.0472583	-0.108999	0.0485213	-0.125646	-0.0700033	-0.0221033	0.0130703	-0.0255393	0.0129373	0.122127	-0.0579813	0.0491893	0.0058473	0.0526693	0.0286973	-0.188896	-0.0491863	0.0492313	-0.0696553	-0.0869373	-0.0352943	0.0199793	-0.0762963	-0.0539873	-0.0620493	-0.183229	-0.109531	0.0071653	-0.0885893	-0.0582493	-0.104234	-0.0548603	-0.0312553	-0.0582283	-0.0402583	0.0802683	0.0232063	0.14301	0.188306	0.0703803	0.0214183	-0.289228	-0.153997	0.0187953	-0.0185413	-0.0549483	-0.141028	-0.192088	-0.0616533	-0.0944523	0.0491643	0.0332443	0.0682523	-0.0189973	0.0482483	0.127446	-0.0894893	-0.13062	-0.119339	-0.116151	-0.0501863	-0.0701443	-0.14336	-0.0855573	-0.0324803	-0.178995	-0.450411	-0.0885113	-0.121686	-0.0484163	-0.0241513	0.0873333	-0.135197	0.118521	0.0136983	-0.0095073	-0.187366	-0.159701	0.0586393	0.0915393	0.0087493	-0.109627	0.0424573	-0.0922453	-0.0908823	-0.216428	0.0267743	0.0638143	0.0142093	-0.0661613	0.0889413	-0.0589303	0.0240733	0.122801	0.0431573	-0.151502	-0.119551	0.0832573	0.0235713	0.0645603	-0.102539	-0.186865	-0.0673263	-0.120942	0.0744973	-0.0917263	0.0069443	0.0212393	-0.0125543	-0.110008	0.0402413	-0.0411503	0.13241	0.0891473	-0.0149603	0.0718313	0.0960543	0.0833233	-0.0419423	0.0315273	-0.189938	-0.0204603	-0.0826103	0.0555953	-0.0611053	-0.277519	-0.108565	-0.401069	-0.0497233	-0.174053	-0.199889	-0.0042513	0.0243523	-0.0447803	0.0269173	-0.0397053	-0.0253583	-0.0275463	0.118945	-0.182816	-0.0247163	-0.0077233	0.0972103	-0.252756	0.0825413	-0.279893	0.0574013	0.0511243	0.124769	-0.109738	-0.241018	0.116808	0.0348253	-0.113302	-0.294786	0.0818583	0.0700833	-0.0016683	-0.106122	-0.0345453	-0.213616	-0.0163463	-0.222753	-0.253751	-0.0803573	0.0850563	0.0737673	-0.0601873	-0.0640073	0.0228993	0.0413933	-0.0050883	-0.0707543	0.0993523	-0.0167493	-0.0419243	-0.0929073	-0.0392533	-0.0737183	-0.0339053	0.0486923	-0.0464963	-0.0561463	-0.0098003	-0.0525253	0.0815353	-0.0453243	0.0799783	-0.158816	0.0654973	-0.145921	0.0923483	-0.147898	0.0948353	0.0184523	-0.287957	-0.0735233	-0.119821	-0.132598	-0.0050843	-0.101062	-0.111196	-0.101275	-0.117113	0.0306693	0.0151183	0.127655	0.112931	-0.0443483	-0.199523	-0.0082123	0.0360733	-0.275893	-0.133409	0.0788213	0.0755113	-0.0712283	-0.206699	0.0240223	-0.203024	-0.0370063	-0.0172533	0.0083413	-0.134377	-0.0127513	-0.153888	0.0441883	-0.240594	-0.105251	0.0934853	-0.158644	-0.108666	0.116293	0.0347623	-0.0287573	0.127391	0.0935103	0.0196753	-0.0226363	-0.0347963	0.0317053	0.101362	-0.166269	-0.0423513	-0.0596123	0.0619683	0.0003033	-0.155438	0.0330483	0.0723023	0.0640513	-0.104317	0.0645043	-0.216127	-0.0373483	0.0463513	0.0268073	0.0385673	-0.0983353	-0.0391903	-0.105878	-0.0366863	-0.218188	0.0013323	0.0080793	-0.0533863	-0.0725073	-0.0536263	0.0536043	0.0407273	-0.0373823	0.0402223	0.128037	0.0614733	-0.0914133	0.0395303	-0.0057063	-0.0456943	-0.10271	0.107494	0.0568163	0.0525703	-0.171339	0.0727663	0.0614203	0.0924113	0.0715253	0.104887	-0.0162423	0.0447253	0.0455093	-0.118084	-0.0781483	0.121315	-0.113848	0.0955963	-0.0342453	-0.0744283	0.0551193	0.0828783	0.0660673	-0.18162	-0.0450593	0.0620393	0.0303393	0.0538713	0.145707	0.0296463	0.0822363	0.0630613	-0.0298453	-0.0228163	-0.183081	0.0681073	-0.142644	-0.0077693	-0.0322943	-0.235032	-0.0520903	-0.869765	0.140986	-0.0050973	0.127922	0.180424	0.0676213	0.0610543	-0.0316103	0.0683493	0.108401	0.0661663	-0.0015733	-0.112784	0.0607403	0.0068393	-0.200252	0.0260993	0.112063	-0.0131933	0.0372133	-0.156834	0.0497683	0.0607943	0.0581973	-0.156313	-0.0716263	-0.0012943	0.0406183	-0.0093593	-0.104473	-0.0097363	-0.0300533	-0.0372933	0.0999313	0.0597303	-0.132977	0.120747	-0.0649723	0.0621733	0.0432913	-0.0281113	0.109057	0.0042593	-0.0598853	-0.0025713	0.0764833	-0.269734	0.0972653	-0.136371	-0.285074	-0.162559	-0.196738	-0.0127613	0.0377223	0.0133063	-0.0011213	0.0691613	0.0900493	-0.126566	0.132679	0.0137633	0.0899763	0.0261393	-0.225751	0.0599983	-0.0057473	-0.0665803	-0.0715913	-0.117983	0.128312	0.122933	0.0826133	-0.0625923	0.0476063	0.0629193	0.12328	0.154617	0.0458563	0.0867273	0.0660063	0.0625073	-0.0392213	0.106364	0.0060093	-0.0929603	0.0361883	-0.0498923	-0.0036193	-0.0796473	0.0766293	0.0770703	0.0924423	0.135194	-0.118348	0.0915723	0.0901293	0.0679823	0.0939493	-0.0166583	0.0112023	0.0997143	-0.0771573	0.0797373	0.0004653	-0.271297	0.0155583	0.0275913	-0.222841	-0.251317	-0.0741913	-0.0448973	-0.174448	-0.0618873	0.0595143	-0.0124163	-0.126141	-0.0987143	-0.197032	-0.138084	0.0210183	-0.0324933	0.0291143	-0.0998853	-0.0310213	-0.265488	-0.0729973	0.0003353	-0.143636	-0.0316043	-0.103518	0.136008	0.0411333	0.0175193	0.0362123	-0.156183	0.0232073	-0.0430373	0.0729473	0.0667833	-1	0.0928503	0.136043	-0.0184073	-0.0845353	-0.165919	-0.0733333	0.0816033	-0.280164	-0.185152	-0.0006543	-0.0342313	-0.205125	-0.0327563	-0.0208663	-0.0403623	-0.0462243	0.0543043	-0.119857	0.0316353	-0.0489833	-0.107924	0.118887	0.0151233	-0.113299	0.0704133	-0.101888	0.101187	-0.0303303	-0.0014313	0.111331	0.0173943	0.137932	-0.0236043	0.0336413	0.0544443	-0.151268	0.0437273	-0.0352323	0.0417293	0.0789483	0.0361643	-0.0081013	-0.128544	-0.354457	-0.0336923	0.0572553	-0.0008253	-0.16662	-0.0078153	0.0219943	0.0944483	-0.120047	0.0445823	-0.0864803	-0.110248	0.0378823	0.0215023	0.0188703	-0.30385	0.121338	-0.0988843	0.105245	0.0253083	-0.0649213	-0.0906623	0.104916	0.0479483	0.0343403	-0.489434	-0.0530263	-0.165429	0.0872063	-0.0086673	-0.149546	-0.0977243	-0.120305	0.0114063	0.113756	0.0921533	-0.0116583	0.0793373	0.0345963	-0.0433363	0.0069623	0.0935643	-0.0001913	-0.176724	0.0416023	0.0799533	-0.0176183	-0.123549	-0.0269663	0.104766	-0.281548	-0.124737	0.0291973	0.0455403	0.0371043	0.0523383	-0.121737	0.0853203	0.0305583	-0.0554613	-0.0984633	0.0182073	-0.0943253	-0.0217013	-0.163133	-0.0798153	0.0636823	0.114281	0.134931	0.140999	0.0055283	-0.0859813	-0.0646263	-0.228482	0.0992563	0.104585	-0.0535723	0.0664943	0.125159	0.0582683	-0.265309	0.0707503	0.0111783	0.0588943	-0.0243133	-0.0559543	-0.0539203	0.106432	0.104541	0.129854	0.0692393	0.146334	-0.0784983	-0.0180983	-0.0829903	-0.0989883	-0.0084163	-0.0669943	-0.0297693	-0.194326	0.0626093	-0.0930443	0.132431	0.0096873	0.0638023	-0.125071	0.127777	0.118111	-0.0149583	0.0349163	0.0681263	0.0201393	0.0472543	0.116624	0.0786063	0.0168343	0.122161	-0.0016863	0.0668743	-0.0834273	0.0984243	0.0865753	-0.0589813	0.0726463	0.0352973	0.0890803	0.0505793	0.0650313	-0.0352783	0.116013	0.0874543	0.0900593	0.0844343	0.0451993	0.0534813	-0.0595733	-0.0845473	0.0939713	-0.0343693	-0.0684433	-0.163343	-0.0757443	-0.119425	-0.0791813	0.0547023	-0.255446	-0.201729	-0.254793	-0.284494	-0.248318	-0.0649663	-0.174728	-0.128693	-0.0623113	-0.173831	-0.12678	-0.162942	-0.330901	-0.109582	-0.0907403	-0.227956	-0.182472	-0.199668	-0.155805	0.0312213	-0.0308463	-0.189615	-0.139435	-0.0521363	0.0082283	-0.154858	-0.201141	-0.246005	0.0503963	-0.0260673	-0.173237	0.0081003	-0.0441663	0.0218253	-0.199032	-0.0058093	0.0530843	-0.0670443	-0.18212	-0.154564	0.0969103	-0.108942	0.0122543	0.0603113	-0.135822	-0.0978413	-0.134121	-0.0459003	-0.13109	-0.151524	-0.12098	-0.201668	0.0108973	-0.0162543	-0.268979	-0.0265133	-0.100229	-0.105202	-0.277084	-0.0478183	-0.266752	-0.193424	-0.275871	-0.2371	0.0098513	0.0377183	-0.0081183	-0.0648323	-0.0041883	0.0698533	-0.0221563	-0.0867343	-0.220997	-0.135432	-0.246003	-0.12366	-0.0043873	-0.173408	0.0125153	-0.0684893	-0.235341	-0.131834	-0.0061033	-0.0776093	-0.378761	-0.0763973	-0.261259	-0.376766	-0.0543113	-0.113401	-0.203364	-0.0790803	-0.213759	0.0261463	-0.194699	-0.308794	0.0475483	-0.0375023	-0.136686	-0.33455	-0.0445613	-0.145904	-0.289764	0.0749723	0.0814783	-0.0476893	0.123226	0.0794783	-0.0181973	-0.294246	-0.0817603	-0.155023	-0.226687	0.139299	0.0744793	0.0569243	0.139583	-0.0861023	-0.0758433	-0.231088	-0.229225	0.0514763	0.0482613	-0.0212393	0.0055043	0.0166683	-0.0883923	-0.166231	-0.206648	-0.0325263	0.0496403	-0.0814293	-0.17389	0.0408503	-0.0337623	-0.0139943	0.109269	0.202114	0.0815103	0.0683023	-0.0739003	0.0002453	0.142425	-0.0320323	-0.0252063	-0.0473963	-0.0342433	0.11169	-0.0715323	0.131144	0.123924	0.0995783	0.155131	-0.0718143	-0.135058	-0.154221	0.0187203	-0.115647	-0.0775343	-0.25021	-0.21826	-0.0718253	-0.172924	-0.109712	-0.107607	-0.0137673	0.0189013	-0.142416	-0.0169873	-0.16481	0.0210313	0.134184	0.113045	0.0699863	0.156564	0.0231343	-0.0729683	0.120574	0.0298133	-0.260465	-0.182187	-0.0657513	0.0908583	0.0175623	0.0040283	-0.0435953	0.0570683	-0.0320453	0.0109213	-0.202166	-0.0764293	-0.0756863	-0.0580933	-0.318747	-0.157506	-0.0894003	-0.117597	0.0465623	0.0554243	-0.0613973	0.0110613	-0.0556153	-0.0593473	-0.197835	-0.0136283	0.206136	0.0449423	0.0545103	0.0506063	0.0107553	0.176714	0.0792983	-0.258832	0.0310663	-0.0907433	-0.0411623	0.0831053	-0.60206	0.106462	0.0524173	0.168202	0.0657223	-0.122282	-0.0764823	-0.0479033	0.132561	-0.0341373	0	-0.471047	-0.126844	-0.0900183	-0.0499463	-0.155494	-0.154636	0.0785973	-0.121255	-0.0113183	-0.0654003	0.0981353	0.0374243	0.0569273	0.119526	0.0149083	0.0054753	0.115	0.165367	0.0199783	0.160579	0.200572	-0.0006043	-0.112154	-0.0270653	-0.0302573	0.124066	0.0148233	-0.0128993	0.0358693	0.0629673	0.0715813	0.0005083	-0.0272863	0.132354	0.281092	-0.0144253	0.0647963	-0.0383463	-0.1275	-0.104792	-0.140606	0.0276233	0.133848	0.112537	-0.0267513	0.0387373	0.10556	0.135274	0.0948503	-0.16797	-0.222547	-0.211992	0.0287213	0.146254	0.169183	0.0460183	0.0428243	-0.0713593	0.0746343	-0.0921203	-0.0832683	0.107183	0.0775853	0.0107483	-0.0179063	-0.0177393	0.0362753	-0.293722	-0.0574463	-0.0337033	0.0431093	0.0818163	-0.0511533	0.0194483	-0.0118193	-0.0712123	0.11154	0.12798	-0.0260543	0.132196	0.0374373	0.116529	0.0170393	0.0783903	0.127055	-0.0254633	0.135506	-0.0875663	0.117549	0.172187	0.0662253	0.119675	0.0884673	-0.122027	0.0896793	-0.0732753	-0.0892703	-0.170773	-0.161362	-0.321982	-0.249877	0	-0.435729	0	0.124939	0	0	0	0	0	0	0	0	-0.234083	-1.11394	-1.30168	0	0	0.0579923	-0.19382	0.0000003	-1.24281	-0.477121	-0.845098	-0.443697	-0.0373523	0.106729	-0.0367143	0.17509	0.122556	-0.21985	0.0339273	0.114645	-0.748188	-0.202222	-0.144787	0.726999	-0.933053	0	-1	0	0	0	0	0.845098	-1.17609	0.522879	0.39794	0	0	0	-0.552842	-0.0579923	0	0	0	0	0	0	0.30103	0.124939	0.165999	0.184322	0.192187	0.212358	-0.0755423	0.0203603	0.0852003	0.143061	0	-1.54407	-0.120917	-0.193908	0.0248243	0	0.0000003	-0.273001	-0.669782	0	-0.880347	-0.30103	0	-0.628389	-0.146128	0	-0.845098	-0.544068	-0.653213	-0.385351	0	0.0000003	0	-0.552842	0.0791813	0.0000003	-1.20412	-1.30756	0.0810203	-0.191255	0.0043443	-0.271008	-0.0977313	0.124747	0.0540003	0.0367643	-0.161967	-0.0784443	-0.0797083	0.0628303	-0.0082523	-0.123823	-0.0003773	0.0996063	-0.0648023	0.154902	-0.0642413	-0.0930653	0.125562	0.219883	0.129924	-0.182074	0.0708473	-0.0399383	0.289173	0.0932343	-0.145756	0.139708	-0.0877823	-0.0091013	0.239976	0.228662	-0.338272	0.327593	-0.0121873	-0.0682223	-0.178319	-0.20187	0.0078733	0.0401173	-0.0347943	0.0639293	-0.0714333	0.151309	-0.0891823	-0.0450223	-0.0923143	-0.0815353	0.0361493	-0.175417	-0.133608	-0.17362	0.195396	0.124939	-0.0049523	-0.0583123	-0.171313	-0.238395	0.0724953	0.263417	0.0999213	-0.0960513	0.0398573	0.0764833	0.269051	0.0768553	0.0732993	0.130361	-0.400925	0.306425	-0.144523	-0.0358333	-0.145427	-0.0665073	0.0044543	-0.111849	0.0634473	-0.0678723	0.0100743	0.137853	0.0668613	0.0509793	0.0209223	-0.126215	0.157134	0.0020343	-0.372779	-0.200225	-0.496106	0.109466	0.164502	0.290027	0.24182	-0.0354413	0.0812593	0.106245	0.380697	-0.0905463	-0.0726493	0.318846	0.220736	0.0568483	0.177558	0.290644	-0.334876	0.314097	-0.136949	0.0883103	-0.19885	-0.0493313	-0.0787893	-0.223731	-0.0477363	-0.112322	0.100879	0.173375	-0.0624793	-0.15391	0.0276463	-0.16008	-0.0066553	0.0950693	0.0603523	-0.120715	0.157676	0.0948533	0.0010913	0.0044483	-0.0584493	0.0847413	0.157192	0.0588623	0.0616803	0.119574	-0.0151383	-0.131498	0.0590743	0.0217643	0.212024	0.0467583	-0.33585	0.206591	-0.190562	0.0975993	0.0070353	-0.0465963	-0.132477	0.0256193	0.0306913	0.0860803	0.107559	0.165118	0.0431363	0.0288813	-0.0357563	-0.0757213	0.0201323	-0.0228803	0.0279393	0.0165933	0.0967423	-0.116813	0.0966133	-0.0174863	0.263556	0.0904973	0.185247	0.0760133	0.237126	-0.152804	0.0282653	0.0109373	-0.0267693	0.180231	0.126217	0.163429	-0.235584	0.190637	-0.135596	-0.149233	-0.215093	-0.12044	-0.0074883	-0.0447483	-0.133919	0.209092	0.281606	0.130334	0.124539	0.142982	0.158695	-0.0373433	0.10672	-0.338624	0.159139	0.122927	-0.0646913	0.109315	0.0473903	-0.0321393	0.271143	0.114654	0.167086	0.0463283	0.0201583	0.137528	-0.145996	0.158795	0.128181	0.240466	-0.0405753	-0.180086	-0.355247	0.198876	-0.0137883	-0.131867	-0.0020783	-0.0101653	0.0508473	0.106603	-0.146268	-0.182697	0.177088	0.0276013	0.106541	0.0832963	0.0601953	0.173719	-0.0875073	0.231214	-0.0071273	0.184544	0.0046843	0.159382	0.0443583	0.16196	-0.192879	0.0969103	-0.208927	-0.0981953	0.0349243	0.152837	-0.134372	-0.0812933	-0.141545	0.0529753	0.129935	-0.0407703	-0.256726	0.172363	0.0342023	-0.0682743	-0.0065893	0.0816593	-0.0735673	0.0388663	0.0753093	0.0978833	0.0397853	0.0768583	-0.28055	-0.0448723	0.18419	0.108963	0.0632183	0.210752	0.0996373	0.177893	0.0901943	0.166162	0.162155	0.234758	0.221647	-0.0377493	-0.132225	0.147307	0.206182	-0.120463	0.0477483	0.200061	-0.0217603	0.0588813	0.245927	0.213906	0.0497723	0.335768	0.0668643	-0.0822633	-0.17526	0.0368483	-0.0478013	-0.0705493	-0.0144213	-0.235031	0.155702	0.153713	0.156169	0.151662	0.17568	0.0916053	0.0961373	0.20507	0.150612	0.0677893	0.0617753	0.218296	0.0999733	-0.16286	-0.0900813	-0.127517	0.186053	0.0321223	0.0724253	0.0637703	0.0143563	0.0861303	0.196523	0.179894	0.182354	0.347487	-0.308024	0.29699	-0.0875513	-0.0097773	0.0437143	0.0494763	-0.0279433	-0.0950453	0.0660603	0.0019323	0.117545	0.123888	-0.0793863	0.123301	0.0421013	0.120204	-0.112481	-0.0226723	0.0796003	0.180928	0.0979913	0.125705	0.130578	-0.0076703	-0.147128	-0.0709783	0.135176	-0.0283753	0.267763	0.0488333	-0.123217	0.181235	0.0472553	0.220187	0.129427	0.0495503	-0.477121	0.290504	-0.0654393	0.0534843	-0.145374	-0.154507	0.137441	-0.0155083	0.112311	0.132626	-0.148154	0.0938583	0.148405	0.107379	0.0851073	0.0666193	-0.0127533	0.0485253	-0.134476	0.209019	0.0931983	0.0113213	0.221849	-0.954243	0.187918	0.0837503	0.0524103	-0.0022233	-0.0097383	0.193249	-0.109966	-0.0101213	-0.0095843	0.0115373	0.0419423	0.0442413	-0.310678	-0.400351	0.122846	0.106455	0.129781	0.0392023	0.130951	0.0249153	0.120912	0.0673493	0.0446753	0.144019	0.114487	0.0327433	0.366085	0.0152453	0.159362	0.110752	0.0546113	-0.0330333	0.237523	0.168024	0.0636083	0.216552	0.220057	-0.120383	-0.121442	0.193232	0.263627	0.0828483	0.175568	-0.0636823	0.1462	0.20963	-0.105045	-0.0415083	0.0000003	0.0724403	-0.174209	-0.169517	-0.0790983	0.0530043	0.0972703	0.130991	0.18248	0.148482	0.116344	0.0004313	-0.0423893	0.0054593	0.120535	0.0810963	0.90309	-0.574031	-0.0699993	0	-0.0325173	0.200915	-0.118783	0.16265	-0.130579	0.0183773	0.185972	0.104297	0.154307	-0.0191143	0.118353	-0.170839	-0.0668823	-0.301095	0.132896	-0.0776953	-0.0676063	-0.311754	-0.0900103	0.0649983	-0.0270923	0.0355803	0.154982	0.0765933	-0.0047703	0.0830923	-0.0512333	0.0662103	0.158591	0.0997913	-0.0413933	0.0579923	0.165583	-0.556303	-0.0031173	0.139039	-0.107835	0.30103	-0.0301123	0.196603	0.0863653	-0.354336	0.150319	0.159376	0.237128	0.0721843	0.202916	0.0139023	-0.0111753	0.0282613	0.0918683	-0.196625	-0.253605	0.0926263	0.0643353	0.0382453	-0.0739173	0.0208193	0.0800093	0.0425193	0.133819	0.214666	0.176296	-0.0557003	0.122398	0.108562	0.113943	0	-0.154902	-0.0791813	-0.477121	-1.20412	0.183736	-0.90309	-0.0484343	0.0634063	-0.104151	-0.101541	0.10079	0.174074	0.165506	0.219879	-0.0367043	0.149408	0.0729803	0.254414	0.196187	0.0772273	0.114782	0.482338	-0.0709623	0.0534443	-0.175026	0.0126943	-0.0183443	0.180387	-0.0870843	0.0384903	-0.117507	-0.0721153	-0.132736	0.0506963	0.0657863	-0.0287353	-0.0597633	0.0360673	0.0838923	0.0447663	-0.0148003	0.0647143	0.0589643	-0.0535163	-0.0793313	0.0514943	0.240486	0.117354	0.12551	0.204365	-0.0271113	-0.126456	-0.0710533	0.204041	0.201725	0.0808053	0.202945	0.187677	0.121494	0.0750653	-0.0501903	0.0370813	-0.0210883	-0.123831	-0.169265	-0.212688	-0.127604	0.125446	0.0407373	-0.0954663	-0.0920543	0.13359	0.200683	-0.177923	-0.0371423	0.14998	-0.0185543	-0.101191	0.0923063	-0.0371033	0.0513633	0.0504873	0.228591	0.231817	0.0450783	0.229646	0.0611553	0.21264	0.138396	-0.10833	0.225941	0.0805473	0.216288	-0.362402	-0.0492143	-0.0484053	-0.0273493	-0.0774033	-0.11672	-0.124361	-0.162788	-0.0380833	-0.216266	0.0360903	-0.0473213	-0.0470323	-0.158172	0.112096	0.0827023	0.132866	0.102101	0.121664	0.0712843	0.0429343	-0.0163703	-0.0655233	0.0997523	-0.0401083	0.149081	0.204732	0.208426	0.199013	0.258981	0.187329	0.0013203	0.306459	0.143521	0.256174	0.0174913	-1.30103	-0.0363513	-0.14849	0.122037	0.169981	0.0453693	-0.0814193	0.15539	0.0859013	-0.0229213	-0.0736003	-0.0595273	-0.285353	-0.273001	0.127231	0.0221063	0.0976313	0.123306	-0.0042813	0.118234	0.165835	0.0877253	-0.167901	0.10868	0.142829	-0.152596	-0.218778	0.107477	0.108067	-0.0747303	0.0578853	0.0125893	-1.47712	0.0231313	0.111487	-0.0219613	-0.720826	-0.144032	0.0072293	-0.0318363	0.111393	-0.0448013	-0.142912	-0.0482963	0.190986	0.0846173	0.12732	-0.130712	0.100203	0.112416	0.0440263	0.0611173	-0.0255873	0.106879	0.0370433	0.0159283	0.105292	0.0774603	0.161254	0.140404	0.0449043	-0.105209	0.106995	0.170262	0.162553	-0.149619	0	0	1.14613	-0.12183	-0.0285943	0.0259333	0.182725	0.1309	0.158085	-0.124182	0.0208893	0.0723103	0.0055123	0.160621	0.108492	-0.0480863	0.15653	0.10541	0.0999683	0.0213813	-0.0976723	0.115715	0.16949	0.137705	0.142873	0.198104	-0.0896053	0.0593103	0.214216	0.136267	0.208501	0.201946	0.112369	0	0.130545	0	0	0	-0.726999	0.0576023	0.124939	0.258095	-0.930378	-0.0929883	0.154902	0	0.39794	-0.0913263	-0.106515	-0.174828	-0.228479	-0.241795	-0.206487	-0.290035	-0.170566	-0.0218353	-0.203043	-0.128864	-0.198772	0.0571953	0	-0.0281173	-0.195842	-0.0044343	0.128941	-0.232964	-0.0982183	-0.159993	-0.0853013	-0.291851	-0.0197943	-0.245566	-0.187202	-0.114757	0.0301863	0.15756	-0.0220973	0.120147	-0.636386	-1.38021	0	-0.544068	-0.0969103	-0.17684	-0.138303	0.0511533	0.0104403	-0.164049	-0.541428	-0.299187	-0.259479	-0.0994383	0.126088	0.137479	-0.191135	-0.0417063	-0.144831	-0.21978	-0.0356743	-0.185893	-0.165013	-0.0548313	-0.326036	0.0717153	-0.0832303	-0.144467	0.0095723	0.0259013	-0.0045613	-0.312351	-0.118927	0.0466253	0.134337	-0.128831	-1.15087	0	0	0.0169373	0	0	-0.954243	-0.720159	0.110091	-0.27949	-0.102748	-0.102928	-0.309071	0.0330703	-0.0871503	-0.519453	-0.581288	-0.203706	-0.0726003	-0.0934223	-0.0266693	-0.191051	-0.161173	-0.354078	-0.263138	-0.294993	0.107154	-0.197309	-0.205633	-0.0787313	-0.0612703	0.0309113	-0.0628053	0.0118783	-0.140219	-0.105489	-0.614986	-0.0161883	-0.0044033	-0.0389453	0.0598283	0.166395	-0.172498	0.108867	-0.209631	0.0117733	-0.174268	-0.0089903	-0.106245	0.23669	0.140835	0.102602	0.0815513	-0.0458873	-0.3384	-0.358062	-0.226762	-0.0768593	0	-0.13503	-0.0137783	-0.0495053	0.116698	-0.120797	-0.0787043	0.0507103	-0.454808	-0.221354	-0.129188	0.0955213	0.14319	0.249465	-0.535275	-0.19307	0.124782	0.15823	0.0765413	0.0091753	-0.0384723	-0.420704	0.0629343	-0.0198343	0.0391023	0.0922213	0.0950333	0.259812	0.106376	-0.0041853	0.0134183	0.0621483	0.0451433	-0.185715	-0.17873	-0.173837	-0.262613	-0.154902	0.0464453	-0.0274663	0.161328	-0.0954983	-0.22011	-0.276861	-0.0527523	-0.106045	0.0401703	0.212682	0.180611	0.138925	-0.337885	0.20744	-0.17885	-0.131946	0.0887683	-0.12489	0.0233793	-0.102843	-0.110274	0.138908	0.112964	0.0703483	0.123873	0.0114313	0.135041	0.190517	0.0696923	0.0625803	-0.0850923	0.0213513	0.0681003	-0.178255	-0.0855213	-0.30306	-0.0465063	-0.112675	0.180251	0.0611773	-0.183481	-0.0073883	-0.362121	-0.0604363	-0.193256	0.235995	0.148091	0.175569	-0.497209	0.0772303	-0.0066143	-0.0223703	0.0902933	-0.0616783	-0.136707	-0.0151423	0.0472183	0.118421	-0.0916993	0.0634663	0.18387	0.0178723	-0.113091	-0.227483	-0.0323353	0.124254	0.0791813	0.16669	-0.0953663	-0.196204	-0.236549	0.0282153	0.113775	0.114215	0.179942	0.0201223	0.18442	0.0938443	0.0543443	-0.0099473	0.146765	0.159792	-0.0423163	0.263645	-0.200591	0.211182	0.0855623	0.10181	0.149238	-0.106578	-0.0993753	-0.0411893	0.0125893	0.183799	0.204347	0.0793473	0.199483	-0.0396823	0.0899633	-0.109775	0.0768893	0.0001683	-0.133858	-0.194149	-0.106007	0.0680043	-0.0896213	0.0289063	0.0437113	0.164789	0.133487	0.0378483	0.0829433	0.154833	0.176209	0.159568	0.228443	0.189075	0.0935373	0.0921183	0.184025	0.177085	0.0617713	0.219794	0.171626	0.0121383	0.0007613	0.0710543	-0.0242533	0.121629	0	-0.198452	0.0044483	0.0211793	-0.0350033	-0.0065883	0.0179733	-0.239713	0.175781	0.21089	0.11164	0.0069773	-0.11115	-0.19705	-0.0001513	0.150493	0.140953	-0.0546043	0.206499	0.156912	0.209007	0.0903613	0.153781	-0.148373	0.182078	0.166065	0.0411443	0.144935	0.0894803	-0.151677	0.11963	0.111636	-0.0051683	-0.168842	0.104873	-0.272866	-0.0780903	-0.187115	-0.286376	0	0.146128	0	0.335792	0	0	-0.740363	-0.210853	0	-0.653213	0	-0.30103	0	0	-0.528274	-0.477121	-0.30103	-0.477121	0.30103	0	0	-0.124939	-0.273001	-0.792946	-0.0083293	0.0295993	0.102271	0.170524	0.142031	0.113198	-0.101976	0.155574	-0.221849	-0.539912	0.579784	1.0607	0.196295	0.263241	0.30103	-0.39794	0	0	-0.234083	0	0	0	-1.04139	-0.196295	0	0	-0.367977	-0.352183	0.176091	-0.176091	0	0.30103	0	0.0969103	-0.385351	-0.900891	0.104197	-0.0055913	0.112446	0.196887	0.123538	-0.0727063	0.0871163	-0.455932	0	0	-0.231717	-0.212887	0	0	0	-0.255273	-0.0969103	0	0.0511533	0	0	-0.176091	0	0.477121	0	0	0	-0.812913	0	-0.653213	0	-0.662758	-0.243038	-0.653213	-0.176091	-0.788456	-0.778151	-0.0077913	0.0847613	-0.815688	0.0817073	-0.0451393	-0.0374573	0.141404	-0.137713	-0.703221	-0.0199143	-0.0687833	0.0729783	-0.232367	0.0374623	-0.16306	-0.159549	-0.216924	-0.183145	-0.173737	-0.0609253	-0.0074043	-0.0346593	-0.0815793	-0.0978273	0.0535483	-0.0176313	0.0764043	-0.0357693	-0.143948	-0.0317823	-0.0825853	-0.0077093	0.0676613	-0.0995793	0.0150123	0.0816703	-0.0054843	-0.0982983	-0.0865943	-0.58682	0.0734853	-0.115619	0.130478	-0.0727673	-0.0125443	-0.739492	0.0000003	-0.101821	-0.174915	-0.0484243	-0.214207	-0.393924	-0.193181	-0.180348	-0.151756	0.0270033	0.0930553	0.0223373	-0.0955783	-0.0617293	0.182231	0.0494833	-0.0376173	-0.0146383	-0.0703233	-0.0133373	0.11723	0.0753333	-0.0673873	0.0979313	-0.110905	-0.0557393	0.243038	-0.164026	-0.0731613	0.0973653	0.0225413	-0.0251293	0.0168793	0.0393763	0.0676093	0.0686183	0.0082863	-0.0394473	-0.175509	-0.139544	-0.104426	0.0711763	-0.111974	-0.257144	0.211584	-0.27914	-0.0501073	-0.0946363	0.160336	-0.0264493	-0.0611783	0.0840123	-0.0648853	-0.0633393	0.114931	-0.0535633	0.0095403	0.0396033	0.117257	0.173923	0.0674393	-0.156225	0.0606423	0.0125113	0.0254783	-0.221125	0.0234433	-0.180776	-0.101484	-0.0527403	0.0530953	0.0887083	-0.0544613	-0.138785	-0.262217	-0.111177	-0.0876913	-0.0230953	-0.0747163	0.114857	0.0456803	0.0148843	-0.0414143	0.17882	0.0819713	0.0713033	0.0077793	-0.0372573	-0.0398493	0.0709993	-0.0590493	-0.0812703	-0.0584813	-0.0865163	-0.113488	-0.169294	-0.0652263	-0.0523773	-0.119471	0.0409053	-0.0172823	-0.124459	0.0192483	-0.663114	0.0395843	0.0445383	-0.0612803	0.0919093	0.0655343	-1.09108	0.0661103	-0.0711973	-0.158798	-0.0136593	-0.0047343	0.0977433	-0.207354	0.0186693	-0.0721243	0.0842643	-0.0248903	-0.0307923	0.0942263	-0.0104043	-0.179025	-0.0657713	-0.124267	0.0406603	0.0214583	-0.195811	-0.108293	0.0532683	-0.169102	-0.0717473	-0.159671	-0.0193603	-0.10373	-0.0949063	-0.0763623	-0.0512403	-0.0974753	-0.168003	0.103584	-0.0343013	-0.0819513	-0.0096913	-0.0134163	-0.0758053	-0.154026	-0.0291333	-0.335372	0.0530413	-0.0740853	-0.0109293	-0.0830693	0.0101163	0.0719173	-0.273001	0.0467433	-0.0073863	-0.11463	0.0788543	-0.216362	0.111653	0.134548	-0.0245813	-0.0108703	0.0262213	0.0357703	0.0300953	0.0638023	0.0148153	0.0567933	0.0008753	0.0500343	-0.0996603	0.0293893	0.0585063	-0.0117283	0.0243023	0.0433713	0.0004223	-0.0536803	0.103714	0.0937593	0.0515293	-0.0656923	0.0167773	0.108896	0.0937593	0.0907333	0.0566503	-0.466606	-0.20159	-0.0728183	-0.0092253	-0.0358803	-0.0536113	-0.252692	-0.0407883	-0.0474593	-0.0709613	-0.0105253	-0.0610853	-0.0799513	-0.158679	-0.0171623	0.0855653	0.135959	-0.0649123	0.107431	-0.0036133	0.0472623	-0.0611133	-0.0345733	-0.0542333	0.0389343	0.133491	-0.259092	0.110988	0.361878	0.106622	-0.237558	0.132696	0.342423	0.0964653	0.0600713	0.0662243	0.0974533	-0.0262453	-0.1055	-0.203338	0.0429693	-0.195417	-0.0607553	-0.0850203	0.0195663	-0.186911	-0.111462	0.0333753	0.106293	-0.0647783	-0.0913483	0.0288243	-0.132451	0.0338583	-0.0888173	-0.0770253	-0.313264	0.0796653	0.0770713	-0.0896653	-0.0153323	0.175796	0.0862713	0.0222863	0.156301	0.125517	0.0882193	-0.0431063	-0.0731803	-0.0069383	0.0044173	0.0848743	0.0473043	-0.0181253	0.0028113	-0.0719573	-0.0765993	-0.0223043	-0.0182433	-0.0892583	-0.152392	0.1025	0.136302	0.152941	0.0983533	-0.0536183	-0.203651	-0.0963523	-0.0926333	0.0786183	0.113265	0.0250073	0.0921063	-0.0808863	-0.128677	-0.0415663	-0.361693	0.0000003	-0.0951173	-0.0902773	0	-0.0402203	0.0269053	-0.144638	0.119035	-0.103534	0.10032	-0.219231	0.191912	-0.0422983	0.161807	-0.0102563	0.18508	0.106538	0.0788113	0.111817	-0.266301	0.0742463	0.0104893	0.0874143	-0.0438033	-0.228305	-0.327156	0.118279	-0.340466	-0.167946	0.0095173	0.144309	0.100594	-0.0140783	0.0812563	0.111827	-0.0913323	-0.0767183	0.107509	-0.221087	-0.141361	-0.0432943	0.0584213	-0.0320323	0.0850193	0.0904133	0.0472223	0.10235	0.0671263	0.136116	0.0722043	0.130194	-0.110072	0.110485	0.234589	0.0578043	0.124625	0.0379773	0.0651573	-0.0206613	0.0051773	0.142137	-0.117448	-0.176891	0.0900563	0.0259143	0.0656043	0.132095	-0.0674313	-0.0290493	-0.0492003	0.0342753	0.0162093	0.0711173	0.0475313	0.166491	0.0180783	0.0129393	0.0448863	0.0453943	0.0184243	-0.0108693	-0.334306	0.0411403	0.0257263	-0.134313	0.121128	0.139993	0.118083	0.160712	-0.204801	0.0145083	-0.0198743	0.0131903	-0.0292073	-0.158168	-0.0796143	0.161547	0.121347	-0.184853	-0.0879933	0.0210593	-0.0533193	0.0477063	0.0987663	0.0475613	0.0952043	0.0955493	-0.0720263	-0.0262073	0.184724	-0.579784	0.0215893	0.210853	-0.414973	-0.740363	0.0456313	0.177224	0.142586	-0.0997633	-0.234083	0.0853123	0	-0.30103	-0.60206	0	-0.276206	-0.0967523	-0.0672243	-0.192553	-0.0511533	-0.112494	0.0084953	0.0243893	0.0513713	0.0924823	0.0577683	0.180901	0.0311693	0.131952	0.0648753	0.13488	0.0002193	-0.0534073	-0.0336833	0.0428233	-0.367977	0.0536593	-0.60206	-0.20412	-1.17358	-0.676694	0.0807303	0	0	0	0.60206	-0.327359	0	-0.858297	-0.0248243	0.166145	0	-0.0174263	0.13451	-0.115324	0.544068	-0.180639	-1.04139	0.0239943	0.158879	0.0962623	-0.0047873	-0.129201	0.0659903	0.12148	0.180195	0.0205123	-0.0344743	-0.16265	0.0167843	0.0918123	0	-0.0918993	0	0.0741723	0.121528	-0.0270383	-0.0133343	-0.669007	0.0791813	0	-0.0377893	-0.112282	-0.146128	0.0222763	-0.60206	0	-0.884607	0	0.182183	-0.327359	0.0483053	0.0105163	-0.0121953	-0.0734793	-0.445829	-0.0969103	0	-0.0496383	0.0665423	-0.154173	-0.148933	-0.0983083	-0.0947123	-0.0368733	-0.231279	-0.60206	-0.0036263	-0.126329	0.114773	-0.200421	0.0159453	-0.0097773	0.11448	0.11358	-0.740363	0.102996	0	0.0000003	-0.0577263	-0.0091253	0.12571	1.25527	-0.726999	0.234083	0.119084	0	-0.159134	-0.194608	0.0621723	0	-0.238882	0	0	-0.214309	0.118679	0.0242893	-0.254305	-0.127849	-0.0463573	0.193641	-0.0804173	-0.812913	0.0863953	0.127587	0.0110383	-0.0138373	0.0347023	0	0.104478	-0.0409793	-0.0843213	0	0	0.0106213	-0.104949	-0.0299433	0.162583	-0.0433613	0.177405	0.132762	0.169091	0.0196783	-0.101231	-0.0134883	-0.0526003	-0.681241	0.162549	0.114696	0.0914363	0.0928983	0.0007853	-0.0275443	-0.356537	-0.146376	0.170388	-0.0098713	-0.0833103	0.0957333	0	0.186296	0.0514813	-0.102851	0.108103	0.0220773	0	-0.20412	-0.153121	0	0	0.0752873	0.141592	0	-0.477121	0.128938	0.173717	0.110271	-0.159701	-0.0088943	0.196295	0	-0.477121	0	0	0	-0.663806	0.0592363	-0.0686993	0.0916113	0.0975053	-0.0263483	-0.0546733	-0.0634723	0.0527523	0.11619	-0.113123	-0.0253963	0.0639433	0.0449403	0.0025463	-0.0111603	-0.0588473	-0.0986103	0.139439	0.0239203	0.0410963	0.144163	0.0273893	-0.0242253	-0.0291723	-0.0437123	-0.151306	-0.0683273	-0.0016713	0.127709	0.0178893	-0.0843603	-0.104384	-0.90309	0	-1.04139	-0.439333	0.0284893	-0.228033	-0.151005	0.0035573	0.0266383	0.0805513	0.0291833	0.0116133	0.145411	0.103587	0.0973843	0.0825253	-0.0251953	-0.0728453	0.16334	0.0897663	0.0991313	0.0090513	-0.0154653	0.11399	0.0027513	-0.0914563	-0.108306	-0.0148713	-0.113325	0.0490273	-0.0910473	0.0721753	0.130607	-0.155581	0.0714633	0.0320063	-1.23045	-0.0390843	0	0	-0.0810583	0.0668913	0.0206333	0.0004433	-0.103939	0.0801303	0.119511	0.128051	0.113943	0.0977563	-0.0251503	-0.170017	-0.109618	-0.22864	0.0310933	0.0600693	0.0545763	0.0738803	0.0373063	-0.0730933	0.0349063	0.0901773	0.0022013	0.0916273	0.139261	0.148105	-0.0190313	-0.0714153	0.0669963	-0.148082	-0.389316	-0.0134273	-0.424153	0.0064253	-0.0876813	-0.1792	-0.0160393	-0.125885	-0.0845403	-0.0152403	-0.134546	-0.24626	-0.14739	-0.158514	-0.145574	-0.0135403	-0.168904	-0.188421	-0.171221	-0.0876063	0.0362733	-0.0378653	0.0263293	-0.134848	-0.293198	0.0777853	-0.131503	-0.0214613	0.0440613	-0.0863133	0.0046783	-0.124628	-0.250678	-0.231074	-0.0153943	-0.314087	0.0167063	-0.232557	-0.199105	0.0584853	0.0151653	-0.209091	0.0000003	-0.0491433	0.164368	0.0510843	-0.0218833	-0.119186	-0.0991313	-0.182277	-0.269793	-0.159263	0.0289233	-0.0174043	-0.314065	-0.243404	-0.0134753	0.0034063	-0.168684	-0.164635	-0.240186	-0.159199	-0.0656083	-0.0142833	0.0286653	-0.264091	-0.0859703	-0.100172	-0.124458	0.0063963	-0.0065423	-0.262896	-0.0559443	-0.217243	-0.250411	-0.0013093	0.127533	-0.0058783	0.0253823	-0.0859393	-0.209791	0.0499503	-0.291896	-0.191028	-0.0227633	-0.0858413	0.0276963	-0.0866673	0.117397	-0.0127913	-0.141769	-0.152801	0.0304783	0.0558963	-0.102224	-0.171053	-0.351345	-0.14526	-0.202602	-0.0603273	-0.150216	-0.0571033	-0.0985623	-0.439136	-0.220589	-0.0618743	-0.143989	-0.102558	0.0925813	0.0314083	-0.127275	-0.20952	0.115629	-0.0412893	-0.125333	0.204921	0.144342	0.159855	-0.170017	0.0069813	-0.179395	-0.160689	0.0083633	0.190908	-0.0889353	0.100639	0.0160663	0.0094343	0.0367233	-0.171305	-0.172487	-0.0565683	-0.0614573	-0.311287	-0.295882	0.0286153	-0.101458	-0.147235	-0.0375433	0.0580943	-0.154539	-0.109075	-0.0009083	0.0691483	0.189547	0.197649	0.0361123	0.0935833	0.165882	0.0772803	0.0072153	-0.0518103	-0.110523	0.0012733	-0.0385443	0.136555	-0.0070713	0.0855143	0.163537	0.197602	0.166683	0.195976	0.0212523	0.0933873	-0.198603	-0.222043	-0.0925063	-0.0509273	-0.0736613	-0.0373823	-0.0786273	0.0583643	-0.190742	-0.0476533	-0.0961733	-0.209723	-0.140506	-0.0956243	0.0696473	0.0873153	0.0701363	0.177249	0.131971	0.0107593	0.0804573	0.0515153	-0.135382	0.119458	-0.180949	0.0887513	-0.0831033	0.0549073	-0.100889	-0.259637	-0.0167073	-0.0148063	0.0473123	-0.122237	-0.59977	-0.603037	-0.0586393	-0.166234	-0.254711	-0.0252273	-0.0161273	-0.201383	-0.0594863	0.0583673	-0.220753	-0.0482123	0.0151693	-0.0636903	-0.196062	-0.0540973	0.206687	0.129746	0.0654523	0.122255	0.223923	0.155388	0.122248	0.214146	0.0647813	-0.15116	-0.117303	0.0638853	0.237816	0.207442	0.144537	0.154395	0.0712043	0.0161553	0.0190543	0.0636263	0.127639	0.120792	0.110392	0.0230303	0.0404453	-0.0596173	0.0744953	0.0758913	0.167768	-0.0536433	-0.0691473	0.107019	0.0746343	0.114488	-0.0120253	-0.0723213	-0.0085783	0.115014	0.0346863	0.169727	0.225503	0.0842423	0.202959	0.144683	-0.176091	0.0061953	-0.205069	0.0826283	-0.171922	0.110602	-0.0057703	0.173153	-0.132457	0.0956743	0.0520843	0.143461	-0.0435673	0.138625	-0.0481863	-0.0161003	-0.174419	0.0901323	-0.260078	0.238852	0.143947	0.0601293	-0.0707933	0.0372673	-0.0008663	0.105859	0.116722	0.0798913	-0.238406	0.0616843	0.0587713	0.0960053	0.298913	0.231066	0.211788	0.246995	-0.268578	-0.0143263	0.0208813	0.0283013	0.20988	0.173275	0.127257	0.192224	-0.128212	-0.221421	0.0388883	-0.10923	0.0778693	0.110943	0.0854693	0.229945	0.0590323	-0.204218	-0.220364	0.0422833	0.244887	0.221849	-0.0429743	0.0856313	0.124407	0.174204	0.120469	-0.287768	0.159483	-0.134488	-0.0731253	0.0610293	0.237917	0.219402	0.159438	0.178027	-0.0836603	0.0045913	-0.0794103	0.0406063	-0.25485	-0.218575	-0.245681	-0.241964	0	0	0	0	-0.926258	0	-0.243038	-0.260913	-0.425969	0	0.522879	0.0000003	0	0	0	-0.477121	0.0000003	-0.477121	0	0	0	-0.124939	-1.02803	0.60206	0.0506813	-0.0409603	0.128716	-0.0467093	0.267295	-0.0558873	0.0809763	0.163824	0.0000003	-0.190815	-0.103541	0.138303	0	0	0	-0.385351	0.30103	0	0	0	-0.370581	-0.176091	0.544068	-0.377418	0.0413933	-0.176091	0	0.477121	-0.30103	-0.176091	-0.556303	0.221849	-0.778151	0	-0.753328	0.740363	0.29649	0.0740593	-0.332375	0.0717523	0.246974	0.0789653	0.261756	0.0419973	-0.255273	0	-0.319094	-0.176374	-0.335792	-0.977724	0	-0.346787	-0.176091	0	0	0.154902	-0.154902	-0.632023	0	0	0	0	-0.684247	-0.30103	-0.447158	-0.246672	0	0.0000003	0	-0.0280293	-1.07918	-0.39794	0.0403743	-0.163438	0.0055893	-0.0253303	0.118032	0.0035563	0.0748123	0.0313233	0.141807	0.0183703	-0.0387893	-0.0046353	0.0737963	0.0021033	-0.0108793	-0.0946853	-0.162675	-0.171735	-0.239362	-0.0012833	-0.0803333	-0.0717283	-0.0163563	-0.0349553	0.153687	0.0307193	0.111963	-0.0101973	0.14842	-0.0396083	-0.0376383	0.0137743	-0.618923	-0.0833963	-0.0286653	-0.110177	0.0782613	0.0180893	-0.0885153	-0.0328813	0.0464273	0.0211743	0.0042903	0.0073773	0.0963053	-0.111123	-0.133075	-0.0255043	0.0632043	-0.290711	-0.150211	-0.380024	-0.201179	-0.247493	-0.326776	-0.271941	-0.107098	0.0003443	-0.184792	-0.133817	-0.0412673	0.214635	0.156464	0.0972433	0.0911693	0.0373053	0.179445	-0.137488	0.22313	-0.359616	0.0646183	-0.0198463	-0.0025473	0.0575163	-0.0492913	-0.0242863	-0.12477	0.0234813	-0.0229303	0.105757	-0.0160023	0.0349753	0.0728463	-0.0950123	-0.0186733	-0.0171823	-0.0787973	-0.0094933	-0.0523183	-0.121826	-0.0691843	-0.110412	0.0845533	0.0426223	0.103869	0.0468233	0.0631853	-0.0687293	-0.225383	0.0127523	0.134057	-0.115101	0.0416773	0.0751913	0.0047953	-0.0785193	-0.248986	-0.253785	-0.185269	-0.237913	-0.0181493	-0.145438	0.0161303	0.0287193	0.0773923	-0.0430873	0.0330783	0.162837	0.0874083	0.0593143	-0.199953	0.0014173	0.0346143	-0.0337333	-0.238223	-0.0667863	-0.0138353	0.0789733	0.100931	0.0075273	0.157193	0.0810333	-0.0126503	0.0800783	-0.0728533	0.0414693	0.0912643	-0.0398363	0.0671223	-0.0747393	-0.234615	-0.186249	-0.149408	0.452298	0.0989753	-0.0193913	-0.112066	0.0231683	0.0570323	-0.162733	0.0962383	0.0118133	0.0377093	0.119145	0.0681413	0.0780123	0.120192	-0.0211303	0.0610383	0.0765363	0.0154003	-0.0597823	-0.0725823	0.113772	0.0981993	-0.0080063	-0.0659223	0.0864283	0.19571	0.0676903	0.193293	0.111667	-0.275631	-0.0559853	-0.138033	0.158522	-0.0373353	0.103917	-0.0822343	0	0.0140433	-0.256947	-0.0009423	0.0065413	0.0194953	-0.162145	0.147123	-0.0845103	0.0999713	0.0505683	-0.0142013	-0.0201123	-0.137253	-0.0851443	-0.0254663	-0.124715	-0.105217	-0.0592813	0.0823243	0.103982	0.0811253	-0.0823013	0.106666	-0.104774	0.0970763	0.0266323	0.0306213	-0.0378543	0.0150203	0.209756	0.152661	0.0734603	-0.281825	-0.197469	-0.328893	-1.28733	0.0249423	-0.0183463	0.133625	0.0236803	-0.104761	0.24023	0.0827963	-0.0250703	0.0797043	0.151268	-0.0321733	0.0175543	0.0621223	-0.2396	-0.0124573	0.0888943	0.0858893	-0.237905	0.0159963	0.0759853	0.231645	-0.217879	0.0605953	-0.26832	-0.152659	-0.337322	-0.0020983	-0.249198	-0.0145173	-0.0104973	0.171016	-0.0280293	-0.0029713	-0.0393233	-0.129389	-0.927597	0.0435853	-0.130676	0.160262	0.0922993	0.0651763	0.13707	0.0409993	-0.110138	0.0861053	0.0511213	0.0959723	0.0696693	0.0820673	-0.253582	-0.145686	-0.0034733	-0.0726773	-0.0663233	-0.0983653	-0.0314743	0.178734	0.124384	0.10786	-0.212014	0.111415	-0.132699	0.0366743	0.0062943	-0.0596793	-0.0809763	-0.0824023	-0.491795	0.181489	0.213521	0.122346	-0.772595	-0.202941	-0.217659	0.0006073	-0.0277153	0.0469973	0.0467563	-0.0845953	-0.0157943	-0.0175553	-0.180956	0.0717503	0.129227	0.0434133	0.132381	0.112077	0.10307	0.13731	0.116397	-0.0929113	-0.0122343	0.0998783	0.109247	0.0951643	0.123347	-0.0813383	-0.0380093	-0.263143	0.0748603	0.0377893	0.0801473	0.0294843	-0.100476	-0.0888663	-0.0929053	0.237291	0.434628	0.0147793	-0.0211983	0.0018883	-0.0809953	0.0706163	-0.0617233	0.103357	0.104702	0.193135	0.0678003	0.0269383	-0.13357	-0.0659003	-0.223161	0.0047213	0.0282723	0.127253	0.0679973	0.151449	0.0975273	0.0759763	-0.0868173	0.21098	0.111998	-0.133612	0.139786	0.240297	0.142574	-0.0566593	0.0173743	-0.0172563	-0.0144433	0.244897	-0.0359933	0.27489	-0.991299	-0.0729983	0.0503473	0.0117963	-0.126192	0.0003583	-0.0330743	0.163786	0.10232	0.228009	0.0063533	0.0490993	-0.0243943	0.0909433	0.0345383	0.0668683	0.0820933	0.0902283	0.144845	0.0610873	0.127867	0.0320263	0.158577	0.187579	0.202367	0.172056	0.197789	-0.0549913	0.21295	0.142598	-0.0280293	0.201556	0.174475	0.0236953	0.0774903	0.238655	-0.948895	0.0319903	-0.103791	0.0840343	0.123873	0.12208	-0.0771473	0.116952	-0.337132	-0.127391	-0.180544	-0.0136853	-0.124176	0.0653083	-0.0290783	0.0828423	0.125919	0.0056303	-0.124176	0.0325563	0.120218	-0.12961	-0.232517	0.0330253	0.227997	0.169167	0.117918	0.178074	0.0873833	0.131616	-0.0243393	0.110018	-0.0520443	-0.142347	-0.0657833	-0.547702	-1.26188	0.0645423	-0.210455	0.101611	-0.0484153	0.178222	-0.0179043	0.179976	0.227723	0.176871	0.117742	0.175126	0.290456	-0.0354083	0.0258103	0.15089	0.0705183	-0.0968633	-0.118315	0.0049953	0.0316223	0.162527	-0.0961233	0.20412	0.0716733	-0.103118	-0.0756753	-0.185359	-0.172401	0.181816	-0.0439513	0.0069943	-0.0877843	0.0524003	-0.191206	0.0729943	-0.500269	-0.0613073	0.114969	-0.0592953	-0.0007563	-0.0326003	0.0155343	-0.177452	0.193029	-0.230051	0.188662	-0.221911	0.199015	0.112092	0.156948	-0.0420253	-0.0616143	0.116363	-0.0258583	-0.0070623	-0.0624663	0.203468	-0.351929	0.149876	0.137869	0.164254	0.193893	0.123057	-0.0887423	0.152921	-0.181199	0.238162	0.0958363	-0.130512	0.120023	-0.254199	0	0.0650673	-0.101464	0.124482	0.0560843	-0.0734563	0.0523383	0.0046313	0.195516	0.0804063	-0.0510153	-0.0411343	0.0699383	0.119669	-0.0940373	-0.198844	0.164599	0.0866913	-0.148896	0.0672483	0.175899	-0.0677203	0.109695	0.157438	0.178466	0.170638	0.0492663	0.18419	0.139864	0.170504	0.104165	0.0159233	0.0797163	0.100223	0.0893053	0.111284	0.0435103	-0.173913	-0.0825443	0.0734293	-0.0915533	-0.0949263	0.0411313	-0.163819	-0.0858013	-0.0309843	0.0609863	-0.10734	0.0353923	0.136893	-0.0061403	0.0270893	-0.189012	0.0651113	0.101873	-0.0514653	0.137651	-0.263858	-0.151642	0.0212773	0.0796213	0.101124	0.0158923	0.220098	0.207672	0.198148	0.26123	-0.0681313	0.0749963	0.178156	0.0730863	0.0553173	0.163965	0.0274433	-0.0745023	0.0086253	0.0689373	-0.132609	-0.23359	-0.16665	-0.140163	0.164072	-0.169268	0.0702913	0.120551	0.0913783	-0.0306233	0.108523	0.132257	0.140366	0.154032	0.163089	0.107745	0.11061	0.126326	-0.108809	0.180456	0.0182743	-0.0469363	0.110799	0.152709	-0.174433	0.189611	0.0988453	0.0814913	0.184359	-0.270625	0.183461	0.0035943	0.0959833	0.170988	0.0616153	0.113031	-0.0185823	-0.0685033	0.0937243	-0.237605	0.0583603	-0.0576423	-0.0774573	0.0301803	0.0389793	0.0691753	0.141543	-0.234827	-0.16053	0.146521	0.0395673	0.0974403	0.19539	0.181515	-0.0229463	0.0670303	0.183213	0.208155	0.210512	0.259348	0.0449493	0.129842	0.157578	0.152809	-0.0738133	-0.0739173	0.0570393	-0.0784983	-0.0334633	-0.0639283	0.171156	0.0717253	-0.226764	0.144365	0.109275	0.0136193	-0.0613233	0.0369973	-0.0553763	0.194835	-0.187831	0.0923483	0.0882913	0.0762713	0.13037	0.110756	-0.0048723	0.1796	-0.0554453	-0.0088723	-0.0197963	0.146556	-0.0581133	-0.297034	-0.130804	0.126879	0.0155343	-0.151042	-0.0212753	0.0890103	0.0023373	0.146128	0.0332603	0.0114673	-0.0032823	0.210957	0.144915	0.101242	-0.106678	0.0116053	0.0563953	0.11147	0.201864	0.0574143	0.150939	0.121634	0.0630093	-0.0054853	0.103254	0.147441	0.191078	0.0656023	-0.0061903	0.141889	0.164434	0.172701	0.0323953	0.135826	0.0940513	-0.0238273	0.0191703	0.0205763	-0.0114913	-0.270892	0.139972	-0.162815	0.190477	0.0924503	-0.268343	-0.914135	0.180544	0.0880833	0.196778	0.266645	0.132427	0.161016	0.0935233	0.0006783	0.228034	0.213737	0.122757	0.189249	0.0388913	0.117408	0.104466	0.121667	0.176447	0.216769	0.184698	-0.0927133	0.0274773	0.0346363	0.149773	0.0137433	0.0749553	0.212399	0.11991	0.231357	0.187167	0.103442	0.0143263	0.14473	0.189532	0.124258	0.208222	-0.459554	0.0268363	-0.0853593	0.163009	0.0428203	-0.0882803	0.0561163	-0.0922713	0.138497	-0.150009	-0.213583	-0.187423	-0.0119683	-0.0632193	0.0940533	-0.0398633	0.0412223	-0.218705	0.0145903	-0.10297	-0.0062163	-0.341531	-0.261658	0.106519	0.0292403	-0.158009	-0.179475	-0.0902783	-0.140381	-0.190834	-0.383488	-0.0056333	0.126726	-0.291608	-0.0974813	-0.224622	-0.0038433	-0.0226283	-0.0493233	0.0153753	-0.0768863	0.107036	-0.116437	-0.0016033	-0.0280823	-0.0027753	-0.350529	-0.305675	-0.258777	-0.0199063	-0.187888	0.0644233	0.0904163	-0.0928553	0.0326903	-0.106159	-0.0242213	-0.241982	-0.235978	-0.249715	0.116744	0.0635143	-0.0149383	0.0010383	0.107296	-0.151553	-0.199894	-0.224261	0.0173953	-0.11291	-0.0262743	0.124939	-0.197218	0.0019003	-0.0421463	-0.0005253	-0.251389	0.118913	-0.0774123	0.141466	-0.0368663	-0.135404	-0.16873	-0.120763	-0.101598	-0.11749	-0.0336993	-0.219473	-0.0646233	-0.0508303	-0.0699733	-0.0388473	0.0446373	-0.0886863	-0.0167523	-0.272775	-0.417491	-0.0286283	-0.0978823	-0.146128	-0.0602383	-0.0087043	-0.229377	-0.196962	-0.0192203	0.0674263	-0.0855023	0.0428303	-0.0834873	-0.0161333	0.118857	0.0706303	0.0284123	0.452298	0	-0.204989	0.128406	-0.0085853	-0.197076	-0.0122343	-0.0163183	0.187627	0.121672	0.0848723	0.154717	-0.0438573	0.0369123	-0.170992	-0.137713	-0.0610663	-0.139757	-0.213564	-0.189954	-0.323298	-0.204044	-0.0801163	0.158753	-0.318511	-0.0066313	-0.13754	-0.213981	0.0400803	0.165524	0.13455	0.111939	0.168966	0.0089553	0.0262783	0.175057	-0.60206	0.0545203	-0.0364853	0.0752863	0.109083	0.148742	0.0341673	0.0363423	0.153389	0.0558953	0.0046973	-0.0483993	-0.0288263	-0.247171	-0.234083	0.0050023	-0.247728	-0.305761	-0.321063	-0.163495	-0.0435923	0.0171993	-0.0996183	-0.208119	-0.193793	-0.217152	-0.0325533	0.0569923	-0.1083	-0.0192473	-0.0067603	0.135745	0.0495093	0.129295	0.122204	0.0591633	-0.0265433	0.0043863	0.176284	0	0.139476	-0.186161	-0.361919	0.0772133	-0.0986413	-0.0657483	-0.0282523	-0.0530153	-0.0912863	-0.10516	-0.106376	-0.186457	-0.234777	-0.0848223	-0.0083413	-0.352908	-0.30758	-0.114685	-0.0992103	-0.124048	-0.375378	-0.0948003	-0.286075	-0.255572	0.224896	0.18833	0.145177	-0.166598	0.0230013	0.135787	0.0168423	0.0748283	-0.117831	-0.162848	-0.0753703	0.0667123	0.126614	0.0290483	0.0504663	0.0398073	0.0537213	-0.0731363	-0.0348383	-0.12708	-0.0738273	-0.118705	0.0929983	-0.0570233	-0.21235	-0.0716183	-0.10034	0.0895063	0.161194	0.141644	-0.0447963	0.151215	0.0160723	-0.176397	0.139702	0.0530953	0.0323323	-0.132585	0.0922153	0.0601523	0.241476	0.212969	0.192389	0.178345	0.0126553	-0.0874493	0.0994263	0.119845	0.102371	0.236674	0.255031	0.12037	0.0793073	-0.145664	0.0238073	0.0261983	-0.0136843	-0.175748	0.194389	0.147223	0.0285373	-0.0915153	-0.0084833	-0.0066973	0.20872	-0.0412163	-0.110806	-0.0644903	0.108381	-0.0324603	0.230172	0.0789603	0.135133	0.216847	0.148762	-0.286295	0.135067	0.217861	0.203395	0.175457	0.120947	0.0402953	0.0528853	0.0928983	0.134699	0.185849	0.204513	0.192571	-0.0555813	-0.0442043	0.0058653	-0.0119683	-0.44551	-0.0813333	0.100692	0.199317	-0.248154	0.205429	0.0964143	0.157199	0.182165	0.123968	0.0557413	0.0365943	-0.106213	0.243191	0.143473	-0.122081	0.0911773	-0.0486673	0.0765403	-0.198668	0.0876283	0.208536	-0.0104633	0.124492	0.157465	0.136878	0.0993803	0.128243	-0.0500263	-0.271322	-0.291809	-0.16594	0.116506	0	-0.544068	0	0.30103	-0.21388	-0.176091	-0.0299633	0	-0.663432	-0.477121	-0.69897	-0.335792	-0.243038	0	0	-1.11394	0	0.0000003	0	-0.0457573	-0.778151	-0.325854	-1.02669	-0.105271	0.159117	0.134022	0.152435	0.145903	0.153847	0.0577603	0.0540003	-0.103896	-0.253448	0.0000003	-0.569179	0	0	0	0	-0.477121	0.0000003	-0.30103	0.39794	0	-0.544068	0	0	-0.564271	0	0.0000003	-0.544068	0.477121	-0.477121	-0.628389	0	-0.221849	0	-0.425969	-1.02371	0.18941	0.0576983	0.0237333	0.189799	0.0957013	0.154177	0.205078	0.0452433	-1.38021	-0.39794	-0.130768	-0.146441	0.124939	-0.324511	-0.0791813	0	0	0	1.04139	0	0	-0.636822	0	0.477121	-0.60206	0	0	-0.375664	0.159701	-0.39794	0	0	0	-0.104735	-0.458638	-1.02366	1
-0.133255	0.0595123	-0.0441343	0.112488	0.142577	0.0381883	0.13826	0.156959	0.0415253	0.0810653	0.0877023	0.0479243	0.0380343	-0.0153533	-0.0642813	-0.18234	-0.0815063	-0.0761713	-0.191017	-0.0293843	0.0751193	0.0133333	-0.19977	0.0532683	0.0949133	0.0905063	-0.0772053	0.109768	0.0460623	-0.0561963	-0.0503633	0.155297	0.0808023	0.100877	0.0665223	0.0962903	0.113651	-0.0022283	-0.207761	0.0402953	0.0089733	-0.0885343	-0.0338473	0.137185	0.100866	0.132934	0.0640723	0.0435543	0.108272	0.117649	-0.0872983	0.0224943	-0.149144	-0.0410373	0.151753	-0.0253303	0.0332513	0.0903983	0.109182	0.0098243	-0.322595	0.164667	0.129248	-0.0195903	0.0992913	0.0921553	-0.214899	-0.125415	-0.139454	-0.0291513	-0.0381403	0.151047	-0.0062763	-0.0458783	-0.198643	0.0050913	0.143962	-0.0829743	0.0268773	0.0494203	0.0133243	0.0657123	0.0812573	-0.0295923	0.0282813	-0.0190533	-0.198618	0.0146243	0.0582213	-0.133376	-0.196935	0.0852843	-0.0467733	-0.111562	0.149161	-0.144965	-0.15771	0.122231	0.0005283	0.177315	-0.0960843	0.0456423	-0.0483733	0.126061	0.12362	0.0663033	0.103879	0.0437593	0.118265	0.0154913	0.0443053	0.0441293	-0.0105673	-0.0442953	0.0240823	-0.0041963	-0.0003643	0.0728233	0.0627563	0.0478453	-0.176697	-0.0963923	-0.278219	0.0826013	-0.0121083	0.0688073	-0.408104	0.0272713	-0.0249303	-0.0292893	0.0808853	-0.0339773	-0.0115683	0.0502493	-0.0854573	-0.0373673	0.0135093	0.0261903	0.0666673	0.0409243	0.0652293	0.0576363	-0.0079373	0.0593583	-0.0316473	-0.217348	-0.126455	0.0932993	-0.107797	0.0112593	0.0287353	-0.606755	-0.153176	-0.337341	0.0586873	0.0016273	-0.142945	-0.13883	0.0607803	0.0258643	0.0071443	0.0502063	0.0260333	0.0341783	-0.0371263	-0.0402953	0.112462	0.115979	0.0000003	-0.0633283	-0.0131903	0.0392063	0.0909453	-0.0366093	0.0076403	0.0522303	-0.0237003	0.0271863	-0.0183583	0.0427643	0.0211893	-0.258528	0.0679973	0.0763623	0.107787	0.0099333	-0.265598	0.139081	0.0783393	-0.0063713	0.0699213	0.0593683	-0.0492503	-0.238736	-0.0830473	0.0149343	-0.0498643	0.0051263	0.0391423	-0.0465863	0.0767353	0.0258873	0.0738093	0.0000003	0.0435493	0.0225103	0.0312473	0.0348043	-0.111664	0.0804433	0.0881173	0.0934693	0.0668623	0.0491603	0.0543963	0.10988	0.0807843	0.161579	0.0938373	0.0898433	0.0651313	0.0309973	-0.0208843	0.0608943	0.0748113	-0.151548	0.0479243	0.0498743	0	0.0970503	-0.273001	-0.100233	0.0437043	0.0798793	-0.0549573	-0.0500873	-0.0449323	-0.0178883	-0.0404843	0.0730823	0.0149073	0.0256883	0.0074673	-0.0863773	-0.0859623	-0.156326	-0.250994	-0.0619263	0	0.0575483	-0.0041123	0.0133173	0.0663593	-0.0361313	0.0873863	-0.0591263	0.0205723	0.121721	0.0259873	0.104678	0.0673383	0.0742183	0.100967	0.103271	0.122657	-0.107807	-0.0811953	-0.0150683	0.0436833	-0.315759	-0.0527733	0.0578813	0.0215113	-0.0325493	-0.0880563	0.0589463	0.0818833	-0.215634	0.206747	-0.120237	-0.0721343	0.0390573	-0.0529993	-0.0730753	0.0345293	0.0736903	-0.0214863	0.0536763	-0.0068113	0.0520773	0.194316	-0.0478663	0.110613	0.141344	0.0983273	0.10295	0.0293083	0.0848013	0.0466463	0.0654133	0.0151343	-0.0598303	0.0956893	0.0284713	0.0664373	-0.0720303	0.0818883	-0.0090203	0.0504633	0.0635493	0.0500123	0.0565893	-0.0419143	0.0299103	-0.0870363	-0.123308	0.0190093	0.0426063	-0.0304543	0.0100203	0.0177133	0.0033263	-0.137869	0.0015183	-0.954243	0.0320453	-0.0262943	0.0041283	-0.114346	-0.497325	-0.564271	-1	-0.263241	-0.646264	-0.477121	-0.500602	-0.385351	-0.138303	-0.278754	-0.50515	-0.0650733	-0.0247853	0.0095753	0.0591643	-0.0133083	0.0000003	-0.182503	-0.0035173	-0.0439283	0.0161473	0.0907283	0.0539753	-0.0402613	-0.0240353	0.104553	-0.0299173	0.0147623	-0.0014063	0.0274733	-0.0587143	-0.342423	-0.0330313	-0.0388733	0	-0.146128	-0.554287	-0.569875	-0.818885	-0.363929	-0.0572273	-0.765917	-0.559308	-1.23045	0	-0.989313	-0.107674	-0.0476023	-0.0990873	-0.104046	-0.141463	-0.618702	0.0516053	0.0823513	-0.0436323	-0.0076403	0.0217993	0.0660863	0.0910083	-0.0350173	-0.261714	0.0434843	0.0313253	0.0241343	-0.0127073	0.117661	-0.0052083	-0.69897	-0.0532633	-0.726999	-0.30103	-0.414973	-0.0606983	-0.937852	-0.845098	-0.988592	0.0721073	0.0668873	0.0716283	0.0657063	-0.0598303	-0.0313103	-0.0978433	-0.0698383	-0.0174063	-0.0920963	0.0667393	-0.129378	-0.0992853	0.0041443	0.0251003	0.0943963	-0.0958803	0.0775123	0.0156203	0.104765	0.103797	0.0168663	-0.0254913	-0.136149	-0.0939053	0.0939303	-0.0886133	-0.0155683	-0.129031	0.0711353	-0.0246703	-0.107603	0.0293693	0.0680013	0.167716	0.0038163	0.0251013	-0.0668183	0.0354593	-0.0855263	-0.0884373	-0.0559673	0.0501533	0.0163703	-0.0371073	-0.159073	-0.0278773	0.0460663	0.0725513	-0.0130123	0.0440063	0.0189183	0.0191773	0.0582503	0.0078463	0.0573113	-0.140195	-0.180629	-0.0153403	-0.0166903	0.0260653	-0.0336403	-0.0826143	0.0877083	-0.0646243	0.0405413	0.0802623	0.0506733	0.0387623	0.128034	0.0303803	0.0462893	-0.139188	0.0034163	0.0310863	-0.0988343	0.0444553	0.0703153	-0.0979173	-0.14465	-0.128123	0.0439553	-0.0653023	0.111895	0.0501253	-0.124885	-0.0371333	-0.0317863	0.0441353	-0.0444333	-0.0403903	-0.202097	0.121613	0.0358663	0.0199053	-0.0820003	-0.0832913	-0.0858703	-0.0870233	0.0730943	-0.236587	0.0187263	0.0310883	0.101119	0.144158	-0.0493253	0.0563983	0.100605	-0.0624113	-0.149196	0.0284813	0.0094823	0.0784773	-0.0597793	-0.0227823	-0.854334	-0.0705143	-0.0692943	-0.0932343	0.0289443	0.0358553	-0.0171063	-0.0609773	0.0489673	-0.0357073	0.0703463	-0.0366203	-0.0844003	-0.0571143	0.0048713	0.0362123	0.0339603	-0.140315	-0.511439	-0.333526	-0.274071	0.0705533	-0.0718903	0.0295953	0.0769133	0.0803353	-0.0784853	0.0881093	-0.152822	0.0553253	-0.145606	0.0313483	-0.0489113	0.151984	0.0338873	0.0287963	-0.0634433	-0.0285733	0.0389013	-0.0441103	-0.0481753	0.0464193	0.0395633	-0.0038863	0.0562473	0.0623293	0.0623133	0.0544493	-0.0860013	0.0380743	-0.0095303	0.0715943	0.0588013	-0.0658703	-0.0890423	-0.0538753	0.109954	-0.219762	-0.142463	0.0436093	-0.17657	-0.156078	-0.225642	-0.133351	0.139513	-0.283181	0.0589023	-0.197413	0.0176433	0.0862303	0.0079963	0.0312833	0.0165873	-0.0802923	-0.0616893	-0.0285513	-0.0107883	-0.1013	-0.206067	-0.0057973	-0.0027193	-0.185907	0.0339983	0.0656753	0.0318833	0.0575693	-0.184226	0.0759443	-0.0225803	-0.0797133	-0.287192	0.0770863	0.0753053	-0.0127913	0.0447333	0.0079693	-0.0080863	-0.153831	-0.33362	0.0356573	0.0042313	0.0200533	-0.116256	-0.194694	-0.0762783	-0.125512	-0.0752233	-0.133495	0.133181	0.0296823	-0.131342	0.0624363	-0.0802823	-0.0585003	-0.0690293	-0.129387	-0.10233	-0.0141953	0.0654373	-0.0002803	0.0926213	-0.170186	-0.0274973	0.0229003	-0.0700883	0.0037053	-0.0758283	0.0442253	-0.0371023	0.15033	0.106778	0.0970873	0.0913253	0.0437793	-0.275383	-0.0358993	0.102134	-0.141778	-0.0055833	0.0597033	0.0564333	0.0401543	-0.159701	0.0475753	-0.0117463	0.0000003	0.0120883	0.0161003	-0.248235	0.0306373	-0.0316043	-0.108404	-0.0727903	-0.150348	-0.0090433	-0.168559	-0.0686573	-0.0767663	-0.180158	0.0493373	0.0150913	-0.0018363	-0.0567683	0.0031153	0.0366183	0.112481	0.0660943	0.0725513	0.0003893	-0.0450393	-0.109564	0.104143	0.129228	0.0068133	-0.0477343	0.0188383	-0.12297	0.0236553	-0.208817	-0.135412	0.0219303	-0.0551523	0.102114	0.0603363	-0.0049073	-0.0997703	-0.0831783	0.0431173	-0.15795	0.0484943	-0.0410333	-0.0496023	-0.220746	0.0179803	-0.157105	0.0343393	0.0207553	-0.0559103	-0.0763083	-0.0100703	0.143347	0.0559333	0.0862953	0.0664823	-0.0274223	0.0989303	0.0498253	-0.0849753	-0.0569813	-0.0192003	-0.27556	-0.0173593	-0.0319953	0.102181	-0.0717863	0.0761693	-0.143577	0.0075853	-0.0228053	0.0608403	-0.116217	-0.0466293	-0.0282073	0.0371523	0.0070853	0.0011773	-0.12381	0.0396133	0.0460243	0.0345363	0.0715683	-0.0186213	0.0467723	0.0120793	-0.0666493	0.0389833	-0.0038913	-0.198467	-0.0142533	0.120229	-0.0381803	-0.0682973	0.0574273	0.0179863	-0.339073	-0.179787	-0.0386293	0.0997033	-0.0518723	-0.135048	-0.0006763	-0.105387	-0.172546	-0.273678	-0.0315763	-0.129672	-0.0087043	-0.0361143	-0.0714803	-0.0855493	-0.180013	-0.0967513	-0.0482483	-0.0593293	-0.111103	-0.0261573	-0.169301	-0.0161873	-0.0682483	-0.200838	-0.44675	-0.185132	0.0531053	-0.0281163	0.0297763	0.0331793	0.0672933	-0.171664	0.0579293	0.0438143	-0.176091	-0.427924	-0.198294	-0.15756	-0.0059493	-0.0711093	-0.104947	-0.0085743	-0.283209	0.0034063	-0.119017	-0.211532	-0.263088	0.0297463	-0.21362	-0.121968	-0.221883	-0.297058	-0.238043	-0.203268	0.0566393	-0.171062	-0.106818	0.0334853	-0.0726773	-0.215934	-0.23973	0.0053353	-0.0956853	0.0320933	0.0745793	-0.262134	-0.0200413	-0.129955	0.0814693	-0.0119813	-0.186245	-0.153977	-0.193664	-0.251854	-0.228558	-0.0172503	-0.0095693	-0.0352113	-0.247175	-0.0618523	-0.0293133	-0.0913713	-0.140174	-0.292146	-0.0207553	-0.121181	-0.251949	-0.203896	-0.161106	-0.0534903	-0.166131	0.0636693	-0.185965	-0.154609	-0.249843	-0.303676	-0.117704	-0.0163223	0.152452	0.0227403	-0.181401	-0.0892493	-0.0563913	-0.0445133	0.104359	0.0633583	-0.280329	0.0060743	0.0156943	-0.0802503	0.0789153	-0.0867473	0.0180823	0.0115723	-0.0302813	-0.186871	0.0589193	-0.17217	-0.0982253	-0.0370273	-0.0655413	-0.107081	-0.132131	0.0176603	-0.186557	-0.18936	-0.182797	-0.126261	-0.245271	-0.105075	-0.0127423	0.0685743	0.0598253	0.0352863	0.0021293	0.0651473	-0.0944663	0.0828713	0.0079063	0.0611533	0.0191253	-0.0502553	0.0405523	-0.257915	-0.0346023	0.0072353	0.124445	0.142549	-0.0720123	0.0544093	-0.235055	-0.0653473	0.0058043	0.0077553	-0.0358323	-0.0986033	-0.0742663	-0.0984163	0.115103	-0.256695	-0.0526513	-0.253434	0.0205433	-0.0810923	-0.219347	-0.169061	0.0299423	0.0227103	-0.0700363	0.0349803	0.155667	0.200114	0.0326323	0.0103263	0.0922693	-0.112503	-0.117443	-0.301666	0.0515723	0.0278023	-0.123226	-0.0673923	0.133748	0.0298973	0.0088013	0.0844663	0.0204953	-0.0005903	-0.15037	-0.158856	-0.188903	-0.169066	-0.126022	-0.0283673	0.0424323	-0.0734703	-0.0028293	-0.0181413	-0.0816293	-0.114566	-0.127802	-0.18693	0.0586513	0.0913603	0.0150623	-0.0766993	0.201286	0.0159563	0.144197	0.146156	-0.142048	0.0620293	0.10021	0.0755283	-0.109089	0.0687553	0.0379903	-0.0243783	0.0660823	-0.122048	-0.131477	-0.0330103	0.0332843	-0.148828	0.0550713	0.0950353	0.0155643	0.0218743	-0.0305993	0.0452243	0.0434233	-0.115121	-0.0018733	0.0475553	-0.166206	0.0269933	0.0562343	-0.0229153	-0.163565	0.0176283	-0.0462523	-0.0083363	0.23604	0.171872	0.189518	-0.0737623	0.0241903	-0.107327	-0.158433	-0.133669	0.0930513	0.10655	0.0880063	0.102998	-0.240577	0.0204323	-0.0529243	0.0259493	0.0805673	-0.0367563	-0.10098	0.0628863	0.0674413	-0.0796513	-0.0719583	-0.0654273	0.0774003	0.0134263	-0.0200203	-0.0899363	0.0366623	0.0568803	-0.0087063	-0.0269833	0.0136183	-0.0620013	-0.0144133	0.0775093	0.183803	0.0511313	0.133435	0.0346983	-0.579784	-0.0947973	-0.11304	-0.0412223	0.0720863	-0.177762	0.109819	0.0206563	0.0129103	0.0244263	0.0583103	-0.192918	0.133527	0.0497343	-0.149298	-0.131411	-0.0891303	-0.130879	-0.108811	0.0816023	-0.0533053	-0.159563	-0.0291073	-0.179501	-0.159295	0.0126583	0.0553423	0.0216783	-0.0145253	0.0134533	-0.0654193	-0.0048843	0.171935	0.0173283	0.0155823	0.0987213	0.110224	0.0685293	0.0610653	0.0426253	-0.129375	-0.131545	-0.3371	-0.262076	-0.60206	-0.30103	-0.2156	0	-1.39794	-0.552842	-0.335792	-0.216709	0	-0.778151	-0.425969	0.0579923	0	0.0000003	-0.544068	-0.904243	-0.405765	0	-0.268845	-1.17609	0	0	0	-0.531479	0.173379	-0.0681053	-0.137191	0.0524603	-0.0655213	-0.0424863	0.129022	0.135751	-0.178247	-0.235528	-0.0222763	0.0690813	-0.954243	0.0000003	-1.07918	0.0263293	-0.342423	0	-0.455932	0.69897	-0.30103	0	0	0	-0.130334	0	-0.410174	-0.544068	0	-0.380211	-0.0969103	0.477121	-1.23045	-0.255273	0	0	0.112969	0.0679513	0.136169	0.150802	-0.0005133	0.0251023	-0.0490603	0.114741	0.208276	-0.90309	-0.213478	-0.11332	-0.39794	-0.884607	0	-0.49485	-0.30103	0	-0.138303	0	-0.280827	-0.0725513	-0.176091	-0.845098	-0.276206	0	0	0	-0.124939	-0.778151	-0.60206	0	0	0	-0.436693	0.0377893	-0.0113703	-0.101776	-0.0348573	-0.222389	0.0205303	0.104671	0.115663	-0.0090173	0.0911983	0.0200703	0.0367823	-0.0327563	0.0475573	-0.105346	-0.0965403	-0.270285	-0.23295	-0.0919313	-0.194713	0.0000003	-0.0344603	0.0087963	-0.0008573	0.111464	0.0717843	-0.0207183	0.0268313	0.0791813	-1.53455	-0.163813	-0.107842	-0.0191403	0	-0.665729	0.0632433	0.173827	-0.133199	-0.162482	0.0416733	-0.176795	0.0600753	0.0849713	0.0050863	0.0260833	0.114315	0.0647763	0.0833263	0.0606983	-0.0283903	-0.160086	-0.327359	0.0535033	-0.46628	-0.250029	-0.162795	0.0496553	-0.166235	-0.0186993	-0.0168063	0.0738853	0.0895153	-0.0069953	0.139551	0.0481473	-0.0349563	-0.105441	-0.187838	0.0900913	-0.131925	0.0612393	-0.0527693	-0.0048853	-0.0272513	-0.0951573	-0.171151	0.0295343	0.0145323	0.0301053	0.103912	0.0307593	0.0658523	-0.373695	-0.0661123	0.0350363	-0.0518003	-0.170319	0.0329023	-0.0482773	0.123818	-0.101622	0.120677	0.299232	0.0752683	-0.0434353	0.0063963	0.0398833	0.131184	-0.0487913	-0.0683673	0.146707	0.0743143	-0.0507533	0.130207	-0.0622553	0.0711813	0.116718	0.141733	0.0022313	0.0647523	-0.0307153	-0.0036343	0.0801583	0.0221703	0.0503823	-0.0681163	-0.0189173	0.0175273	0.110381	0.0609803	-0.396602	-0.102928	0.0639823	-0.130255	0.0797313	0.0908923	-0.0990023	-0.0400753	0.0219813	-0.190638	-0.0619893	-0.0898013	-0.0302353	0.0287403	-0.0205013	0.0576313	0.150498	0.0739523	0.0537603	0.0495823	-0.0346163	0.0383273	0.0700763	0.0566643	-0.0970233	-0.0270683	0.0343953	-0.0679873	0.0618873	-0.0395003	-0.169982	0.101563	-0.0606683	-0.10974	0.0259343	-0.0927303	-0.0655063	-0.0719873	-0.120458	0.0065933	-0.0720033	0.0865523	-0.0396633	-0.0359803	-0.121331	-0.0132203	0.0345613	0.141474	0.101948	-0.0557303	-0.233187	0.0740203	-0.0584263	-0.190074	0.0362123	0.0320683	0.11749	-0.0335123	0.0066823	-0.0659353	0.0010263	-0.141372	-0.0019393	0.154788	-0.0269333	-0.0656083	0.0882873	0.0150583	0.0105243	0.102205	0.0512813	0.171599	0.103936	0.0235583	-0.0716043	0.102065	-0.0497233	-0.0795273	-0.0309683	-0.0838253	-0.0834493	0.0264363	0.0083063	-0.119805	0.0925723	-0.0616913	0.0263073	-0.0723203	-0.137582	-0.0308773	-0.0166523	-0.14932	0.0990063	0.153929	-0.0891243	-0.0528053	0.0898653	0.0610213	-0.0724163	0.0424163	0.0582883	0.0119483	0.0194403	0.0118533	0.138778	0.0254963	-0.743963	0.0475293	0.0595053	0.0303123	0.0845433	0.0588783	0.0862523	0.0038883	0.103763	0.0619643	-0.0427523	-0.0192393	-0.0772483	0.113943	-0.0006623	-0.0621483	0.124037	-0.0656333	-0.0334713	-0.0594373	-0.210483	-0.29232	-0.199178	-0.0129033	-0.0032633	-0.0290673	-0.263682	-0.0018883	0.100612	-0.0647023	-0.0038823	0.0692303	0.0487533	-0.0905003	-0.0249793	0.0344043	0.128944	0.0340733	0.0688753	0.108913	0.0260103	0.0574663	0.0659763	-0.0440063	-0.0397353	0.0373283	-0.60206	-0.0048913	1.17609	0	0.0671493	-0.0187193	0.0577773	-0.0794083	0.0331403	-0.154836	-0.0622623	-0.0732483	-0.236317	0.0032293	0.0012343	-0.172128	0.0428153	0.0443013	0.0866933	0.115896	0.229794	0.100812	0.0407293	0.0475743	0.0387213	0.0132543	0.0705533	0.0880143	-0.129276	0.0728323	-0.104143	0.0293333	0.0729163	-0.0015313	-0.0976573	-0.0357973	-0.190332	-0.0405973	-0.0584443	-0.0139863	-0.121734	-0.0315993	0.0022833	0.0292693	0.0770323	-0.0806093	-0.0830483	0.0309983	-0.0490493	-0.17064	0.0808883	0.0108453	0.0717803	-0.136858	-0.0566453	-0.0294223	-0.163284	0.0444583	0.0334443	0.0461543	0.0636443	-0.0626793	0.0640423	-0.0083063	-0.0552603	0.0466673	0.0643263	0.0157703	0.0311773	-0.0263293	-0.0131703	0.0000003	-0.0116863	-0.187174	0.0295613	-0.0019803	0.0550673	-0.359897	0.233908	0.11467	0.0082243	-0.0043173	-0.0068073	0.0000003	0.0663803	-0.0877053	0.0201613	-0.0807633	-0.108915	0.0432953	0.0237293	0.0209693	0.0118363	-0.0063523	0.0296063	0.0023963	-0.0443703	-0.0184643	-0.0837583	-0.170037	0.0361713	-0.106267	-0.0154713	0.0065383	-0.0006213	-0.0291703	-0.0311803	-0.190753	-0.0261213	-0.197025	-0.225779	-0.326141	-0.0991453	0.0203783	0.0185843	0.0632203	0.20412	-0.0038603	-0.0948073	-0.0255443	0.0346273	0.0466363	-0.0670233	0.0432673	-0.0785133	-0.0193203	0.0458163	-0.0479413	-0.0039093	0.0441293	-0.0011863	0.0608783	0.0243533	0.0177293	-0.0698703	0.0032433	0.0441003	0.0910333	-0.0629553	0.0685353	0.0099843	-0.0247193	0.0342673	0.0129653	-0.0629733	-0.0132313	-0.0674173	0.0411213	-0.156899	-0.178715	-0.289375	-0.136477	-0.208027	-0.220933	-0.190691	-0.210853	-0.0039073	0.0453593	0.0611373	0.0270723	-0.108641	-0.0817193	-0.100612	-0.11301	-0.0945293	0.0281183	0.106178	-0.0150393	0.0863203	-0.117319	-0.0632093	0.0629743	-0.0213633	0.0708633	0.0305913	0.0196523	-0.180159	-0.0404793	0.0290763	0.0442433	0.0546333	-0.0260903	0.0239903	0.0540783	-0.115448	-0.0201593	0.0333073	0.0384693	0.0368713	-0.117726	-0.0023623	-0.200197	-0.0165913	0.0199113	-0.0063223	-0.0862523	0.0099233	0.0192583	-0.139413	-0.0715213	-0.14242	0.0721763	0.0407013	-0.0350063	0.0597103	-0.245513	0.0063003	0.0325913	-0.125016	0.0054653	0.0640013	-0.0847263	0.0081133	0.0498173	0.0212903	-0.196778	0.0405963	0.0381583	-0.0877313	-0.0026313	-0.0051443	-0.0796723	-0.590652	-0.109144	-0.0749193	-0.118375	0.0424813	-0.178479	0.0150293	-0.0469053	-0.0974703	-0.166331	-0.0405813	-0.0857583	-0.0554603	-0.0118283	-0.0952813	0.0045313	-0.0200823	0.136796	0.0822683	-0.0832403	-0.0923273	-0.0091723	0.0341363	-0.0435523	0.0502263	-0.0322593	0.0090643	0.0012623	-0.0102193	0.0529763	-0.0978953	0.0560893	0.0988923	0.0254563	-0.0312583	0.0242243	-0.158997	-0.568202	0.0450663	-0.216271	-0.0029643	-0.0926403	-0.116514	0.0033713	-0.0471943	0.0163593	-0.148014	0.0809823	-0.140602	-0.0608903	0.0434433	-0.0394263	-0.157972	0.0175913	0.0047123	-0.0311893	-0.0087133	-0.0381633	-0.103448	0.0236313	-0.0877203	0.0091633	0.0063293	0.0098713	-0.0171893	-0.0253643	-0.0103463	-0.0298353	-0.0489633	0.0352073	-0.0560433	0.1021	-0.0762473	0.0256863	-0.112422	-0.337601	-0.38886	0.0539913	0.0248903	0.100989	0.0750403	-0.0163393	0.0589903	-0.383401	-0.117811	-0.0907253	-0.0060033	-0.0621483	-0.188028	-0.165401	-0.149596	-0.0558133	-0.0587473	-0.299429	-0.614837	0.100357	-0.121452	-0.184283	-0.0038083	-0.0144783	-0.148655	-0.0929283	-0.0439713	-0.125025	-0.14083	-0.0460583	0.0834873	-0.0375523	0.0089913	0.0360773	-0.0698713	-0.0357613	-0.167691	-0.231057	-0.18234	0.0228463	0.0766203	0.0982733	0.0928983	-0.0090973	0.0180153	-0.0195013	0.0099083	-0.0948133	-0.194718	-0.179478	-0.14742	0.0220353	0.0155603	-0.102289	-0.0785793	0.0079693	0.0398443	-0.0659783	-0.0331913	-0.0649233	-0.0049943	-0.0180983	0.0242303	-0.11305	-0.192782	-0.0037323	0.0372583	0.0751803	-0.0030753	0.0028273	0.0815183	-0.0087213	-0.234083	-0.0311783	0.0803033	0.0844113	0.0900303	-0.0240093	-0.0254133	0.0374723	-0.125094	-0.0033883	0.0547523	-0.0557063	0.0885903	0.0434343	0.0570823	-0.0025823	0.0014883	-0.0105043	0.0429723	0.0013173	0.0192313	-0.0133483	-0.106035	0.0283293	0.0229523	-0.0603853	-0.0271693	0.0203573	-0.106869	0.0216733	-0.0646433	-0.117487	0	-0.0260763	-0.0484403	-0.108184	-0.0681983	-0.148732	0.0661933	-0.0160503	-0.0156483	0.0026013	0.0333273	0.0268543	0.0523453	-0.0019563	0.0702773	-0.143824	-0.114509	-0.0465923	0.0341403	-0.0804533	0.0199183	0.0380793	0.0277593	0.0387293	-0.0909323	0.0579463	-0.0529633	0.0183773	-0.13811	0.0380723	0.0487133	0.0132683	-0.0689603	-0.0047973	-0.0332073	0.0017133	-0.0835463	-0.20265	-0.292912	0.221849	-0.0129653	0.0336053	-0.0113133	-0.0318563	-0.111917	0.0821043	0.0384583	0.0343443	-0.0157173	0.0232223	0.0404573	0.0249593	0.0140453	-0.0048693	0.0370093	0.0402553	0.0291913	0.0541073	0.0200673	0.0560753	0.0093073	-0.0446393	0.0113643	0.0094793	-0.0386693	-0.0331773	0.0630433	-0.0010933	0.0076353	-0.0146683	0.0593783	-0.0484983	0.0060463	0.0290763	-0.239223	-0.124939	-0.0269493	1.36173	0.0101623	-0.111788	-0.0416823	0.0097973	-0.138311	-0.0197733	0.0548953	0.0462173	0.0435833	-0.0293063	-0.0680213	-0.0781923	-0.0417603	0.13697	-0.211602	-0.218666	-0.122783	-0.252483	-0.0660763	-0.0949763	-0.0728583	-0.0418243	-0.0341983	-0.0942703	-0.123268	-0.0920443	-0.0092553	-0.343114	-0.0159883	0.171139	-0.144272	-0.982271	-0.0872933	-0.0099843	-0.149428	-0.0584713	-0.338051	-0.0244743	-0.1779	-0.210991	-0.0035653	-0.0571403	-0.0296903	-0.0484243	-0.14778	-0.0326223	-0.0361853	-0.0067473	-0.0780173	-0.257198	-0.196498	-0.33797	-0.244525	-0.170575	-0.256751	-0.177202	-0.170262	-0.159109	-0.0851723	-0.132007	-0.0691843	-0.277034	0.0163903	-0.112354	-0.0057023	-0.473835	-0.20926	-0.0203223	0.0159793	-0.218495	-0.0342913	-0.0312443	-0.149381	-0.100465	-0.329848	-0.0392903	-0.0866913	-0.0543983	-0.0334303	-0.0099313	0.0256603	0.0395093	-0.0099843	-0.124761	-0.0518173	-0.0211893	-0.694735	-0.522734	-0.187673	-0.0857913	-0.106806	-0.272968	-0.114918	-0.139103	-0.185451	-0.147402	-0.192167	-0.395411	-0.200628	0.0258623	0.0449743	-0.107102	0.0025273	-0.124595	-0.123794	-0.106694	-0.220222	-0.250976	-0.250243	-0.110887	-0.0648133	-0.0377893	-0.0704333	-0.0892723	0.0527553	-0.0135703	-0.0940003	-0.0057393	-0.0775953	-0.106681	-0.0883323	-0.253971	-0.131525	-0.0560903	-0.113943	-0.0514783	-0.0233923	0.0223473	-0.0039153	-0.10084	-0.159582	-0.112074	-0.325854	0.0049963	-0.0540263	-0.46795	-0.233336	-0.264593	-0.145789	-0.11869	-0.0701173	0	-0.116363	-0.161668	-0.0872903	0.30103	0.0678103	-1.04139	-0.10589	-0.0338713	-0.0177233	-0.151906	-0.257841	-0.0771313	0.0661543	-0.138173	0.0055223	-0.251643	-0.166875	-0.0901053	-0.147871	0.0331173	-0.0308473	-0.0283153	-0.0548033	0	-0.171734	-0.845098	-0.310448	-0.0393683	-0.15617	-0.200486	-0.119364	-0.0504723	-0.477121	-0.69897	0	0	-0.138114	-1.43136	-0.28245	0	0.0000003	0.0135853	0.0691873	0.0140073	-0.0204413	-0.226666	0.123752	0.128642	-0.167535	-0.115122	-0.159577	-0.0174113	0.0374453	-0.606014	-0.177476	0.0629443	0.0046373	-0.442359	0.0656933	-0.0774013	-0.126572	-0.182427	-0.0904063	-0.184153	0.0106523	-0.0518563	-0.0937923	-0.30103	0.221849	-0.154902	-0.809185	-0.61182	-0.192963	-0.141968	-0.716003	0	-0.0969103	0.0720613	-0.500602	0.0321023	-0.221849	0	0.0822593	-0.0575843	-0.19143	-0.0375193	-0.0991383	0.0034633	0.0343483	-0.0059873	0.60206	-0.129923	-0.162353	-0.0959123	-0.0797513	-0.0354513	-0.13124	-0.121875	-0.0427043	-0.233152	-0.186503	0.0286483	-0.0414853	0.0188853	-0.0505323	0.0346293	0.0739413	0.0104153	-0.0309253	0.0441783	0.0969103	-0.0297013	-0.0566233	-0.0151853	-0.0900963	0.119262	-0.60206	0.0258073	0.0084583	-0.0989733	-0.206096	-0.0878133	-0.167476	0.0299043	-0.0495673	0.0304083	-0.643453	-0.0833513	-0.176344	-0.0816783	-0.0341183	-0.0174263	-0.0224303	0.0092293	-0.0562933	-0.148344	-0.0875653	-0.0240373	-0.0788163	0.0185253	-0.0201913	-0.0608403	-0.0015643	-0.0593383	0.0341823	0.0326693	-0.0012443	-0.0007153	-0.101273	0.0159973	0.0278073	-0.574031	-0.0444373	0.0701663	0.0653063	-0.142387	-0.0660923	-0.0437193	-0.0994803	0.0865563	0.0220123	-0.346787	-0.884607	0.0292583	-0.180153	0.0556863	-0.0196263	0.0426613	-0.130368	-0.0553333	-0.197798	-0.385873	-0.172355	-0.120454	0.110567	-0.0268973	-0.0028993	0.0523953	0.0730533	0.0051473	-0.0082223	0.0953903	0.0714183	-0.137661	0.0374053	0.0401843	0.0685903	0.0021623	0.0315993	-0.0058573	0.0652813	-0.0051493	0.0041513	-0.0651303	-0.0415423	-0.181698	-0.177127	-0.323766	-0.23321	0.243038	0	-0.385351	-0.20412	-0.124939	0	-0.176091	-0.154902	0	0.477121	-0.30103	0.0000003	-0.805543	0.477121	-1.03866	0.778151	0.30103	-0.159701	-1.25527	-0.977724	-0.547012	0	0	0.0000003	0.0972853	0.103083	-0.0427223	0.138711	-0.0173183	0.0141783	-0.0605983	-0.155621	-0.192482	-0.0894003	-0.0859153	0.102662	0.30103	0.954243	-0.849138	-0.210223	0	-0.447158	0.0725513	0	0	-0.335792	-0.30103	-0.753328	-0.744727	-0.623249	0.146128	-0.522879	0	-0.548185	-0.812913	-0.30103	0	-0.707208	0	0	0.0473453	0.111695	-0.0821063	0.101023	0.0219803	0.0366033	0.0062543	-0.0184173	-1.26324	-0.583577	-0.207892	-0.177639	0	-0.20412	-1.30103	-0.460731	-1.59107	-1.30103	0	-0.385351	0	0	0.60206	0	0.0377893	-0.522879	0	0.544068	-0.176091	0.176091	-0.78533	-0.866917	-1.17609	0	-0.279841	0	0.0311623	-0.106597	-0.13217	-0.0444723	0.0402223	0.0196773	0.0717473	0.0404633	0.0358383	0.130717	-0.0377893	0.157206	-0.135245	-0.14118	-0.195589	0.0378683	-0.735246	-0.0949943	-0.130868	-0.0285453	-0.154263	-0.0836843	0.0797363	0.0501283	-0.175484	-0.104141	0.129481	-0.107359	0.117231	-0.154815	-0.175947	-0.259234	-0.112608	0.0447773	-0.0034033	0.0771913	-0.0815173	-0.0397093	-0.0776473	-0.0555323	-0.158567	0.0110353	0.0136923	0.0142693	-0.0903613	-0.0179053	-0.0841813	-0.0800253	0.0767323	-0.0187113	-0.0962653	0.0130433	-0.30103	0.0488963	0.210453	-0.14857	0.102686	0.0297373	-0.0298623	-0.12814	0.0362903	-0.0060363	0.128697	-0.0249373	0.0330603	0.108166	-0.266396	-0.0016133	-0.0683933	-0.131646	-0.0952773	0.0494553	0.0922823	0.114011	0.106026	-0.19501	-0.0989253	0.0516403	0.0918863	0.0379193	0.0284953	0.0930773	0.0872693	0.0832633	-0.0691393	-0.187623	0.0085903	-0.190925	-0.13372	-0.185545	-0.146664	0.173787	-0.0809703	-0.0286583	0.0658173	0.0735973	0.0389323	-0.0016883	0.169982	0.0572433	-0.0649363	0.0082093	-0.124939	-0.229104	-0.106608	-0.0247583	0.0102893	-0.158396	0.0192033	0.183414	0.0265693	-0.0210033	0.0554503	-0.0506593	-0.150356	-0.0993373	0.0982323	0.0026233	0.123695	-0.148983	-0.725653	-0.506576	0.0051963	0.110557	0.0412043	0.132495	-0.0366703	0.100308	-0.0103253	-0.0217753	-0.0823543	0.0663013	-0.126915	-0.0297073	-0.154236	-0.118762	-0.0230763	-0.0546813	0.0043473	-0.0573413	-0.0231593	-0.214602	-0.0330003	-0.114212	-0.0689713	-0.0512383	-0.0945453	0.0409593	0.0063323	0.0630323	0.0921783	0.134345	-0.0216853	-0.0303183	0.0029313	0.102305	-0.0639823	-0.0929073	-0.438655	-0.163091	-0.0057753	0.0584213	-0.153989	0.0656543	0.0536083	0.117144	0.0399973	0.0924353	-0.111802	-0.0713563	-0.0149773	-0.306682	0.0201863	-0.0014243	-0.0069443	-0.0211103	0.0148813	-0.0182143	-0.0525293	-0.110274	0.0387133	-0.0250243	0.109952	0.0390243	0.0945813	0.0199813	0.0853103	0.0800543	-0.112784	0.103896	0.0913073	0.0036443	-0.0359133	0.0270163	-0.173763	-0.0471633	-0.535703	0.0103073	0.0557163	0.0320803	0.0646493	-0.0849643	-0.0396953	-0.0315473	-0.122543	-0.0751133	0.0027083	0.131341	0.0759023	0.0426533	0.0837083	0.0214913	0.0535633	-0.179419	0.0087153	-0.0304333	0.0290313	-0.0004913	-0.0349573	0.0592463	0.0543893	0.0076643	-0.0906233	0.105665	0.108177	0.0307443	0.0660553	0.0253133	0.0331863	0.0282343	0.0738123	0.0258173	-0.0446813	0.112653	0.0024943	0.0962583	-0.206183	0.0161653	0.0129653	0.0853633	-0.0513453	0.0465163	-0.11171	-0.272375	-0.0330863	-0.0874543	-0.171255	-0.0547793	-0.188256	-0.0703333	-0.0652773	-0.123063	0.0446023	-0.0112083	0.148506	-0.0912363	0.0736753	0.103947	0.108914	0.140763	-0.12708	-0.118022	0.0410283	0.0352653	0.0479903	0.0553593	0.0367663	0.0335583	0.114229	0.0520323	-0.0326653	0.0563793	0.0535653	0.0372913	-0.126727	0.0385343	-0.0974703	0.0234133	-0.228849	-0.0533643	0.0040073	-0.0754213	-0.0881673	0.0217393	-0.0102873	0.0429913	-0.0308333	-0.0347623	0.0731163	0.0021033	0.132453	-0.107502	0.0046703	0.196638	-0.323838	0.0739803	0.191886	-0.0265903	-0.0810633	-0.0205943	-0.0158223	-0.0739633	-0.0367643	-0.0436113	-0.139141	-0.0633233	-0.0773773	-0.0012393	0.0850023	0.0893063	0.0490623	0.0341013	-0.126229	-0.0096693	0.0893603	0.0490883	-0.126371	0.0145803	-0.0339193	-0.0113863	0.0025933	0.0509643	0.0484683	-0.0833483	-0.174018	0.0035403	-0.0566893	-0.132987	0.137971	0.0950763	0.10481	-0.117386	0.0112503	0.0935493	0.0911603	-0.0283213	0.0228063	-0.1402	0.0304583	0.0538983	0.101266	-0.131676	-0.0944453	-0.0567973	-0.0091233	0.0261703	-0.0929583	-0.111803	0.0635393	-0.0219213	0.0554953	0.0272023	-0.149677	-0.0434053	0.0326033	0.0356383	0.0217653	-0.0030393	0.0000003	-0.0405493	-0.0507663	-0.0455833	-0.131847	0.0928323	0.167545	0.147446	-0.0548143	0.127257	-0.138493	-0.158402	0.0847643	0.0428043	0.0592403	0.0938953	0.0556533	0.169029	-0.241203	-0.297103	-0.0381923	0.0767473	-0.185508	0.0587063	0.0808763	0.104286	0.111747	0.0768403	0.134842	0.0845403	0.0785573	-0.124657	-0.0797473	0.0937003	-0.0492333	0.0289383	-0.0306653	0.0028503	0.0374043	0.0345083	-0.0633993	0.136448	0.0799743	-0.0864873	-0.175139	-0.159122	0.100364	-0.143215	0.111566	0.0864493	0.0669003	0.0351243	-0.0989753	0.0858683	-0.0636183	-0.0056623	0.0948853	-0.1647	-0.0836363	0.0242063	0.0725513	0.0204023	0.0497233	-0.0540463	0.0403233	0.0728753	0.0104293	0.0289883	-0.0102013	-0.0203483	-0.20055	-0.0542213	-0.0287513	0.0562423	-0.116636	0.137206	-0.265562	0.0228823	0.128413	0.0458203	0.0534333	0.0686383	0.0299963	0.0336093	0.127255	-0.0233703	0.0390273	0.0678583	0.11205	0.0189813	0.0946703	-0.290512	-0.262879	0.0570833	-0.0303993	-0.169051	-0.311014	0.0746603	-0.0566793	-0.308546	0.0138653	0.0239003	0.115179	0.0162453	0.107438	0.0304983	-0.0846923	-0.170128	-0.200279	-0.139048	0.110221	0.109144	-0.273592	0.119088	0.160988	0.159631	0.0903383	0.0824013	0.0081693	-0.0745183	-0.223734	-0.0482883	0.0075253	-0.130205	0.0258983	0.0079143	-0.0385433	-0.0460333	-0.0937453	-0.162727	0.0425773	0.0183733	-0.166801	0.0450843	-0.0957333	0.0661673	-0.438663	0.285236	0.102692	0.0165183	0.0277963	0.0789553	0.0145143	-0.0858653	-0.270928	-0.0080023	0.112174	-0.0071383	0.0048163	0.0108413	-0.0815373	0.109196	0.191254	0.108236	0.0957363	-0.0107923	-0.41753	0.0597793	0.0640743	-0.0324053	0.0258903	0.0804023	0.0238453	-0.238596	-0.145808	0.0186703	0.0054053	-0.0412513	-0.0468453	-0.0136863	0.0578953	0.0705513	0.0066103	0.124573	0.0176753	-0.181168	-0.183205	-0.0034653	-0.0327533	-0.122414	-0.174381	0.0082453	0.0406393	-0.261085	-0.131817	-0.0840643	-0.159328	0.0801923	-0.0104183	-0.132818	0.0217103	0.0951613	0.0670613	0.0169093	0.11778	-0.0809453	-0.0438833	-0.0491293	-0.0152093	-0.207715	0.0494113	-0.264687	-0.136695	-0.134401	-0.216164	-0.0438763	0.101373	0.0900513	0.0605783	0.0751433	0.0656343	0.0921633	0.0738473	-0.0328043	-0.0380793	-0.0227573	0.0498623	0.201377	-0.0421183	-0.328161	-0.0783523	-0.0797653	-0.0061143	0.0080173	-0.16623	-0.191439	-0.0491123	0.117486	-0.119158	0.0417963	0.112395	-0.0808943	-0.0926153	-0.208388	-0.0515133	-0.0698403	-0.143644	0.0885483	0.0159823	-0.0664513	-0.0743503	0.0855163	0.0808833	0.100366	0.0974333	0.100183	0.0241133	0.0385443	0.0251923	-0.0286983	-0.0832153	-0.169702	0.0171393	0.0592583	-0.0125733	0.0880333	-0.0862893	-0.145598	0.0029833	-0.154493	-0.0213323	-0.305074	-0.135594	0.0375253	-0.101484	-0.0771743	-0.0228423	0.0051703	0.0695243	0.0189503	0.0198473	0.0507663	0.0541913	-0.0381973	0.0319253	-0.0021293	0.131757	-0.126823	-0.0161813	-0.0491353	0.0809053	-0.0387353	0.114473	0.0289013	0.0407873	0.0252253	-0.0387963	0.0171083	-0.0599743	-0.152548	0.0158583	0.0774043	0.13893	0.0966123	-0.167185	-0.0563013	0.0968603	-0.245523	-0.0785933	0.0259533	0.0278953	0.0675813	-0.142156	-0.114117	-0.0366523	0.0577073	0.0358333	-0.0637703	-0.0835793	-0.0949523	-0.136256	0.0035133	0.0019563	-0.0372953	-0.0887753	0.0084203	-0.0514093	0.0366493	0.423652	-0.130398	0.255206	0.0473433	-0.0072543	-0.0589093	-0.0659243	0.0374353	0.0552193	0.168075	-0.0415203	0.0943503	-0.0421773	0.0428593	0.110026	-0.0267663	0.0166983	-0.247238	-0.0730693	-0.0973233	-0.0363813	-0.0931343	-0.176091	0.0763213	-0.0869333	-0.156958	0.0593763	0.0193273	0.0436883	-0.0154763	0.0465923	0.0596413	-0.133539	0	-0.0161313	-0.122517	0.0779313	0.0095203	-0.130092	-0.23268	0.0084483	-0.0313513	-0.91297	0	0.178239	0.206665	0.176232	0.167536	0.0401173	-0.0398313	0.0907793	0.0702103	0.0935803	-0.0173993	0.0586353	0.0683493	-0.0259963	0.0459223	-0.157187	0.0623503	0.0043843	-0.105885	-0.103024	0.119173	-0.0848833	0.0639433	-0.107037	-0.0037913	0.0535273	0.0490893	-0.0544463	-0.0051093	0.0281853	0.116374	-0.0591763	0.0043873	-0.0056443	-0.0121583	-0.0809643	0.0019273	-0.147275	0.0710043	-0.119111	0.0405443	0.0526023	-0.0511923	-0.0947983	0.0300043	-0.653213	-0.199001	-0.214241	-0.379489	-0.234641	-0.0546143	0.0412943	-0.0388823	-0.124939	-0.155488	-0.0481773	-0.0513923	-0.241021	-0.463777	-0.108516	0.0251313	-0.178501	-0.0824273	-0.20464	-0.0221733	-0.214343	-0.23792	-0.13248	-0.232675	-0.0462663	-0.0656613	-0.157154	-0.106738	0.0365723	0.0772763	0.0335613	0.0988883	-0.125286	-0.176969	0.0809033	-0.116007	-0.0980873	-0.311229	-0.114925	-0.16516	-0.161388	-0.22912	-0.0436263	-0.0817913	-0.16895	-0.135126	0.0179163	-0.276131	-0.0558883	-0.226011	-0.321776	-0.135498	-0.219272	-0.219729	-0.107919	0.0463853	-0.244814	-0.0324313	-0.157148	-0.0312313	-0.133043	-0.0852843	-0.18436	-0.0230653	0.0260883	0.0190673	0.0020793	0.0009533	-0.0261533	0.0521653	-0.0091363	-0.0056293	-0.257365	-0.196444	-0.302094	-0.345494	-0.165759	-0.1865	0.0716373	-0.221246	-0.108104	-0.17844	0.0910123	-0.177104	-0.167883	-0.144618	-0.236981	0.0300073	-0.367757	-0.143962	0.0431173	-0.170807	-0.202595	-0.0955443	-0.102004	0.0745333	-0.160188	-0.260498	-0.445933	-0.0572053	0.0837913	0.17164	0.0914683	0.104296	-0.0727833	-0.0642763	0.119339	0.0027473	-0.137886	-0.0801693	-0.0486743	-0.0376553	0.0818053	0.0158533	0.168653	0.0612703	0.0419923	-0.0515873	-0.0994993	-0.0254823	-0.135519	-0.0360163	-0.322593	-0.268666	-0.0151563	-0.0419033	-0.0516283	-0.233878	-0.0569833	-0.106044	-0.271969	-0.103678	0.0161563	0.0482773	0.0217303	0.0510413	0.194776	-0.1	0.0462573	0.120964	-0.0129213	0.0040643	0.0811903	0.0990363	0.0562063	-0.25817	-0.0294993	-0.164428	0.0752113	0.0990093	-0.0573833	-0.195205	0.0346723	0.0417233	-0.0140113	-0.12645	-0.0247833	-0.0408703	-0.214288	-0.277792	0.0324083	-0.0340153	-0.144678	-0.0328493	-0.0904593	0.15938	0.0000003	-0.146928	0.0554213	0.0186373	0.0124433	0.0012993	0.136761	0.0169243	-0.245498	-0.132758	0.122543	0.0663893	-0.148894	-0.0635583	0.148939	0.0784113	0.0246083	-0.0157483	0.107987	0.183207	0.0727223	0.0642143	-0.150044	-0.152917	-0.323264	-0.0868883	0.0420213	-0.209788	-0.142427	0.0529443	0.0302723	-0.0851493	-0.341143	-0.124661	-0.0065263	-0.0493513	-0.287666	-0.342581	0.0916033	0.0292423	0.0175143	0.0797473	-0.215847	0.154035	0.0974943	-0.0257463	-0.100871	0.143439	0.0338213	-0.0082423	0.112696	-0.110656	-0.0338433	0.131842	0.0372103	-0.0338763	-0.0429393	-0.0767643	0.0471693	0.0691613	-0.0171913	0.0943113	-0.0298253	0.0124093	-0.0215353	-0.0342073	0.0071043	-0.110192	-0.0153863	0.0978363	-0.110698	0.0912013	0.0666943	0.0750303	-0.0065993	0.0287033	-0.0025613	0.0073543	0.219739	0.12178	0.0422073	0.0875983	0.0239703	-0.192088	-0.0166423	-0.0078663	0.0857273	-0.0448553	-0.0071093	0.0128453	0.0900713	-0.0010353	-0.178311	-0.0384113	0.125186	-0.0551273	-0.0592253	-0.160172	0.109111	-0.0352373	-0.121994	0.0542703	0.10069	-0.0192803	0.0467993	-0.0885033	0.0357403	0.0999603	0.0165433	0.0266443	-0.154434	0.0761643	0.0893183	0.0489393	0.145266	0.11874	0.156887	-0.0854913	-0.0339743	-0.167945	-0.161713	-0.0548403	0.0042903	-0.0130413	0.13981	-0.148013	-0.0227433	0.0390523	-0.11316	-0.0842993	0.0950033	0.124108	-0.0182073	-0.0099633	-0.149991	-0.140231	-0.196425	0.0830253	0.0076873	0.0083703	0.0511863	0.0830343	-0.0341663	-0.0382963	-0.0554383	-0.165659	0.101118	0.0232853	0.0756533	0.0510313	0.149628	-0.166226	0.132722	0.0987723	-0.0808133	-0.0340803	0.0000003	0.114242	-0.192017	-0.241315	-0.254984	-0.253036	-0.452298	-0.477121	0	-0.243038	-1.17609	0.124939	-0.69897	0	0	-1.20412	0	-0.442359	-0.676694	-0.875061	0	0.0457573	-1.17609	0	-0.162727	0	-0.778151	-0.322219	0	-0.382335	0.194268	0.15926	0.0196223	-0.0445473	0.120157	0.0891073	-0.0617063	-0.0349773	-0.196295	-0.106053	-0.0573533	-0.28579	-0.0579923	-1.25527	0	0	0	0.845098	0.60206	-0.30103	0	0	0	-0.477121	0	-0.159701	-0.39794	0	0.146128	0	0	-0.421005	-1.19033	0	0	0	0.0742083	-0.113038	0.0142583	0.0368603	0.0990883	-0.0309883	-0.187433	-0.0375043	0	0	-0.2308	-0.164054	0	-0.0457573	0.221849	0	0	-0.285236	-0.51663	0.0000003	0.0969103	0	-0.196295	0.0791813	0	-0.259637	-1.44716	0	0	0	0	0	0	0	-0.574031	-0.245982	-0.145375	-0.0530413	-0.0746553	0.0189603	-0.0500513	0.0364853	0.0212893	0.0408983	-0.0791813	-0.0814993	-0.0124583	-0.103399	-0.108321	-0.0085243	-0.160985	0.0428603	-0.241626	-0.23335	-0.15261	-0.0270753	-0.0250143	-0.0594793	0.0154993	-0.0425363	0.0209873	-0.0105723	-0.274295	-0.0704583	0.0418103	-0.169156	0.0445023	-0.16734	0.0222633	0.0754863	-0.106674	-0.0747583	-0.148554	-0.143051	-0.0823173	-0.137692	-0.140088	-0.125172	0.0256733	0.0102703	0.0395413	0.0141113	-0.0186423	-0.156243	-0.0883013	-0.0803023	0.0251503	-0.0342823	-0.253569	-0.130334	0.0118993	-0.103328	-0.102583	-0.13616	-0.0317293	-0.205772	0.0727273	-0.0923053	0.0778163	-0.114442	0.0546943	-0.325315	-0.0235633	-0.149147	0.0159083	0.0582253	-0.0044163	0.135928	-0.159884	0.0278133	-0.138687	-0.0827333	-0.124614	-0.101362	-0.0503403	-0.0222313	-0.0777433	0.0966643	-0.0231133	0.0254623	-0.289899	0.0993853	-0.0158393	-0.0844193	0.0193913	-0.260071	0.0166323	0.0271023	-0.0068973	-0.0197013	-0.0979073	-0.122377	-0.0614663	-0.0355803	-0.134707	-0.175284	0.0291823	0.0219413	-0.154151	-0.272691	0.0791813	-0.22102	-0.0788803	-0.0381653	-0.0675763	-0.0701823	-0.11967	-0.114822	-0.0532463	0.0179073	-0.339903	-0.0077083	0.106702	0.0685813	0.0000003	-0.0859333	-0.0216203	-0.181019	-0.0135023	-0.130968	-0.149992	0.0225943	0.0520593	0.0732993	-0.161701	-0.0335033	-0.0238613	-0.0257743	-0.0128013	-0.0784913	-0.0938153	-0.0973993	-0.119883	-0.0677073	-0.15142	-0.0165053	-0.0571483	-0.123822	-0.216276	-0.260687	-0.1495	-0.160288	-0.0574303	0.0767923	-0.145442	-0.0221833	0.0600453	0.0235723	0.0656973	0.0387063	0.0497083	0.0747643	-0.0072993	-0.0543233	-0.0666913	-0.0585143	-0.190243	-0.317548	-0.135663	-0.199152	0.0230333	-0.0583843	0.0788753	-0.0514703	-0.196295	-0.0753043	-0.0029253	-0.0430803	0.0011033	-0.182195	0.0257423	0.0417023	-0.175553	-0.125899	-0.167542	-0.334366	-0.192561	-0.0410343	-0.0168263	0.0143043	0.0129203	-0.0168263	-0.147976	0.0730773	0.0136773	0.101948	0.0486123	-0.544068	0.110412	-0.0762333	-0.0207813	0.126045	0.0583123	0.0965473	0.0117073	-0.123562	-0.0871503	-0.0483483	-0.0214663	-0.126606	0.0243463	-0.0658403	0.121243	0.0627913	-0.0099933	-0.0287123	-0.0951093	0.0003263	-0.233588	-0.0476663	-0.0658893	-0.360306	-0.0570393	0.0307803	0.0065703	-0.0773993	0.0471853	-0.0743253	0.0175173	-0.30196	0	0.417536	-0.60206	0	-0.0942703	-0.0147733	-0.0712313	-0.0236153	0.0302133	0.0367853	-0.426757	-0.0426323	-0.0680573	-0.21059	0.0185023	-0.0123873	-0.363699	-0.0548653	0.0680283	-0.0405753	-0.224834	-0.0068863	-0.126398	-0.168494	-0.0313273	-0.0366643	0.0397613	-0.378523	0.0666893	0.103762	0.0138193	0.0615583	-0.129208	0.0060993	0.0877923	-0.140607	-0.159779	-1.48192	0.0244213	0.0383203	-0.0602333	-0.131279	-0.0694503	-0.0531293	-0.187841	0.0253143	-0.0493293	-0.0138913	0.0223783	-0.0308583	-0.0484453	0.0393433	-0.126316	-0.13402	-0.1131	0.0258713	-0.11057	-0.0373693	0.0150843	-0.154507	0.0858113	-0.131006	-0.0070723	-0.470093	-0.0231753	0.0837743	0.0284173	0.0598883	0.0549593	0.0712523	-0.0525403	-0.0216273	-0.32503	0.0957043	0.142107	0.0776293	-0.0341473	-0.0119543	-0.0017743	0.0142503	-0.0017513	0.0066913	-0.0617323	-0.387599	-0.0488823	-0.0591573	-0.0606883	0.0358983	-0.0016653	-0.0637553	-0.130915	0.0034543	0.0304893	-0.0478613	-0.0023713	-0.0467853	0.0473773	-0.0171383	-0.217451	-0.306618	-0.218323	-0.143756	0.0230313	-0.103563	-0.0227433	-0.0496653	-0.0110193	-0.0300623	0.0192723	-0.0244923	-0.195687	-0.555204	0.0644583	0.0147233	-0.340251	-0.0462003	-0.0983263	-0.0420303	-0.0568873	-0.283057	-0.0034383	-0.0445823	-0.0595733	0.0225613	0.0229543	-0.115507	0.0246733	-0.0600463	-0.0421863	0.0006593	-0.0740793	0.0084663	0.0012673	0.0434663	0.0645003	-0.309048	-0.141093	-0.0382043	-0.105454	-0.123889	0.0094073	0.0206533	-0.151286	0.0956123	-0.108348	-0.0452903	-0.18831	-0.225047	0	0.282547	-0.259637	-0.0413933	-0.0463323	0.0383453	-0.142597	-0.378398	0.0813983	0.0444853	0.0289423	-0.0032363	-0.114823	-0.111457	-0.0580573	-0.0950983	-0.0015423	-0.0316673	0.0603213	0.0442593	0.0346713	0.0039683	0.0148273	-0.234438	0.0522113	-0.186286	0.0322123	-0.0169373	-0.0220313	0.0354363	0.0376743	0.0646863	0.0243743	-0.255522	0.0604093	0.159701	0.0543583	-0.197025	-0.30103	0.0649413	-0.0255543	0.0004063	-0.157305	0.0021323	-0.0743013	-0.0084373	-0.0237553	0.0021973	-0.0205473	0.0353833	0.0357363	0.0833683	-0.0552803	0.0591023	0.0262573	0.0920383	-0.0474453	0.0027173	0.0397713	-0.533423	-0.134015	-0.0952433	-0.0947613	-0.337251	0.0274483	-0.180017	0.112221	0.0503843	-0.203133	-0.0061123	0.210853	0	0.21388	-0.821403	-0.152967	-0.380211	-0.0306693	-0.196744	0.0743143	-0.190079	-0.105714	0.102422	-0.0154513	-0.106065	-0.0234303	-0.0374023	0.0077713	-0.0393103	-0.0328723	-0.0621483	-0.0693263	-0.166743	-0.157808	-0.0619383	-0.440295	0.0300153	0.0351573	-0.15385	-0.0408613	0.0605353	-0.0436493	0.0494123	-0.0230673	0.0760443	-0.0718393	-0.0099843	-1	-0.196586	-0.0999483	-0.0228193	0.0670043	0.0394013	-0.0905893	-0.318289	-0.0852133	-0.0748533	-0.0572873	0.0116103	-0.153327	-0.243319	0.0000003	-0.0366803	-0.0166823	-0.0968173	-0.145579	0.0049743	-0.155534	0.0089093	-0.0375243	0.103387	0	0.0018963	0.0435033	-0.12738	-0.100443	-0.0937233	-0.0031613	0.0003773	0.0916983	0.0607123	-0.0993163	0.0377893	0.0364883	-0.164675	-0.135924	-0.564271	0.0240903	-0.0973503	-0.150644	-0.104496	0.0369163	-0.212894	-0.176869	0.0498703	-0.124165	-0.0661693	-0.0341703	0.0457833	-0.0795773	-0.109144	-0.293741	0.0565323	-0.0732323	0.0000003	-0.0194653	-0.0804953	-0.248115	0.0431793	-0.163756	-0.109893	-0.14437	-0.120597	-0.235648	-0.195843	-0.509432	-0.579784	-0.103354	-0.0749603	-0.130115	-0.167749	0.0145453	-0.0015873	0.216957	-0.612784	-0.0328433	-0.314277	0.0808233	-0.314191	0.0594843	-0.0758623	0.0327743	0.0502003	0.0579453	0.0174223	-0.0564783	0.0640493	-0.0959263	-0.0429983	0.0307643	0.0575443	0.0634443	-0.101201	-0.0713493	0.172076	-0.0969103	-0.312852	-0.138883	-0.0425563	-0.164752	-0.0477733	-0.1496	-0.116151	-0.106879	-0.152543	-0.172975	-0.0793783	0.0567773	-0.0135483	-0.0980813	0.0654083	-0.393501	-0.367977	-0.161368	-0.0933803	-0.0174663	-0.0493073	0.0562263	-0.0009383	0.0352173	-0.0777433	0.0477683	0.0311683	-0.0920463	0.0688753	0.0951683	0.0413223	0.0969573	-0.0899933	-0.167136	0.0794023	-0.0571383	0.0080433	0.0146433	0.0162573	0.0350433	-0.113141	-0.0480323	-0.0474453	-0.0587063	0.574031	0.0069863	-0.31627	0.0930283	-1.83569	-0.0988153	0	-0.147446	-0.0272693	0.0371543	-0.0360703	0.0150913	-0.124456	-0.0920843	0.113943	-0.0572763	0.0018613	0.0341133	-0.875061	-0.0230983	0.101069	0	0.0702313	0.0727273	-0.0958873	-0.141506	0.0225833	-0.237361	0	-0.845098	0	0.0326843	-0.0671053	-0.0249743	-0.266382	-0.389971	-1.06695	-0.0311003	-0.0353893	-0.0157943	0.103219	-0.120603	-0.190959	-0.0561643	-0.101783	0.0728683	-0.0146183	-0.327359	0.0339843	0.0100113	0.0628823	0.0518653	-0.102753	-0.1746	-0.0712393	-0.0935153	-0.146719	-0.0349003	0.0437433	0.0081263	0.0261913	-0.159307	-0.0287753	-0.31079	-0.121252	0.0605423	0.105084	0.0427683	-0.0041993	-0.0124413	-0.162524	-0.0734593	0.0768403	-0.0280293	0.0770343	-0.0301803	-0.0767593	0.0220503	-0.0031723	-0.133268	0.0099113	-0.0200653	0.0168223	-0.296385	0.103541	0.0572723	0.0519893	-0.0349283	-0.177887	-0.0706683	-0.0586393	-0.114567	0.0053693	-0.216677	0.0638873	0.0458523	-0.0298773	-0.134872	0.0548903	0.0547393	0.185637	-0.863323	0.0849113	0.132312	0	-0.30103	-0.823909	-0.0142543	-0.150936	0.0503703	0.0196553	0.0931473	0.0426563	-0.0192273	0.0477733	0.0303043	-0.0199883	0.0730683	-0.0712093	0.0143713	-0.0004653	-0.0258173	0.111413	-0.0237383	-0.144776	-0.209736	0.0730833	-0.0362353	-0.0903933	0.0460863	0.0591343	0.0194353	-0.0519183	-0.0308873	0.108098	-0.0787163	-0.0597373	0	-0.0809733	-0.0095083	-0.247089	-0.0597613	0.0757213	0.0222763	-0.267447	-0.191272	-0.188458	-0.0701803	-0.0174093	-0.0847703	-0.0403733	-0.178489	-0.0244253	-0.0710143	-0.132087	-0.0585723	-0.28319	0.0198403	-0.0417443	-0.0952933	-0.0678483	-0.116363	-0.0358873	-0.0984313	-0.0687163	-0.0688813	-0.0544203	-0.120461	-0.188282	-0.315309	0.0411623	-0.0068253	-0.0827963	0.0493953	0.0700253	-0.0476493	-0.119706	0.0421813	-0.263859	-0.470282	-0.342603	-0.155536	-0.297727	-0.151329	-0.0162293	0.0030183	-1.27875	-0.0467433	-0.189791	-0.0355143	-0.128509	-0.351193	-0.180902	-0.177046	-0.19337	-0.0330393	-0.161595	-0.271123	-0.116063	-0.155174	-0.31079	-0.103414	-0.124055	-0.0304643	-0.0321333	0.0572273	0.0503433	-0.12932	0.0287993	0	-0.591065	-0.0524333	0.0004543	-0.0629173	-0.0274763	-0.379658	-0.375433	-0.297848	-0.304911	-0.103777	-0.109278	-0.0077763	-0.0565183	-0.0412883	-0.0464053	-0.0641173	-0.383217	-0.290586	-0.513714	-0.0441963	0.0315173	-0.202857	-0.18231	-0.221849	-0.0432353	-0.0637093	-0.238006	-0.17693	-0.0667283	-0.181757	-0.187691	-0.250345	0.0000003	-0.106632	0.0121473	-0.239339	-0.0951983	-0.0034063	-0.293638	0.0605243	0.0399413	-0.113076	-0.11894	-0.0989083	-0.119357	-0.0397403	0.0572663	0.178479	0.106843	-0.376945	-0.216313	-0.220255	-0.161733	-0.203539	-0.274479	0.0787383	-0.252198	-0.0091033	-0.0594093	-0.177999	-0.281386	-0.0970393	-0.136978	-0.112605	-0.0501183	0.0964263	-0.0210613	0.0801283	0.111179	0.0603873	-0.0813513	0.0206583	-0.123128	-0.0252873	0.0046233	-0.181387	0.0403933	-0.143618	-0.169116	-0.0891083	-0.0461323	0.0572973	0.0041313	-0.196742	0.0735533	-0.0247283	-0.406366	-0.0618873	0.0725513	-0.0388023	-0.111846	-0.0069863	-0.254226	-0.211978	-0.259972	-0.135424	-0.0939053	0.0038153	-0.0174913	-0.146729	-0.134543	0.0730433	-0.0536243	0.13002	0.145225	-0.0642343	0.0443393	-0.0536633	0.0017063	-0.0818583	0.0173063	-0.0561063	-0.193555	0.0407323	0.0790613	-0.0688233	0.0134783	0.0491183	-0.0011153	0.0690753	-0.0066363	-0.285759	-0.244947	-0.212848	0.0243593	-0.140002	-0.191109	-0.0463263	-0.0463803	-0.0137433	-0.216787	-0.11691	-0.136088	-0.132908	-0.128197	-0.0351643	0.192921	0.116549	-0.128165	0.0366733	0.0693443	0.0618513	0.0628263	0.0527343	0.0390403	-0.0021173	0.0762233	-0.124265	-0.0178503	0.0142973	0.0435783	0.0711403	0.0281173	-0.422972	-0.0494383	-0.329564	-0.225314	0.0349943	-0.0931883	-0.575028	-0.0098103	-0.120058	-0.145226	-0.114859	0.10629	0.0052693	-0.0734483	-0.0474983	0.129849	0.0158603	0.0086123	0.0747763	0	-0.0147123	-0.134207	0.157008	0.138551	0.0448523	-0.0013163	0.0123653	0.0619683	-0.0203473	-0.0147993	-0.133229	-0.0205513	-0.0261223	0.104204	-0.0243683	0.0703653	0.0137583	-0.0633073	0.0028013	-0.195991	0.0949903	-0.0428953	-0.138668	0.0748533	-0.10447	-0.110432	-0.0070363	0.0812883	0.0692423	0.0467883	0.0709333	0.0310933	0.0467373	0.0860623	0.0365133	-0.0411973	0.0726683	-0.335803	0.16253	0.193622	0.0102333	0.110931	0.138459	0.110115	-0.0750693	-0.0939993	-0.15041	0.0006393	0.0807243	0.103935	0.0392663	0.0368813	0.0238653	-0.0074243	-0.0061483	-0.13609	0.0902193	-0.0088983	0.109094	0.0891813	0.0024223	-0.254394	0.0688303	0.102332	0.0555523	-0.677217	0.0331013	0.0453423	-0.0089363	-0.0457003	0.0418013	0.0139673	-0.0455093	-0.160455	0.0935743	0.0730213	0.0811073	0.0245023	-0.0332963	0.0206883	-0.0058273	0.0885733	0.0247033	0.0522173	-0.175873	-0.103853	-0.334326	-0.250646	0	0	0	0	-1.49136	-1.51851	0	-0.778151	-0.30103	0.176091	-0.771521	-0.60206	0	0	-0.502675	0	-0.425969	-0.30103	-0.681241	0.0791813	-0.845098	-0.398719	0	-0.845098	0.0113363	0.0481863	-0.0077203	-0.0297963	0.0731283	0.131639	0.0121793	0.0845773	-0.334454	-0.173167	-0.0369843	-0.0413933	0	0	-0.30103	0	0.30103	0	-0.544068	-0.0579923	0.477121	-0.926335	-0.615424	-0.146128	0.352183	-0.39794	0	-0.69897	0	0	0.367977	-0.69897	-0.290035	-0.437238	0	0	0.0643213	-0.0296063	0.102007	0.15025	0.0268783	-0.0640463	-0.0098513	0.0896293	-1.04139	-0.477121	-0.160985	-0.0486823	-0.981395	-0.0579923	-0.778151	-0.778151	0	1.17609	-0.653213	-0.367977	0.511883	-1	-0.653213	0	-1.24304	0	0	0.0000003	-0.556303	0	-0.681241	-0.39794	-0.413734	0	-0.335792	0	0.125491	0.136454	-0.0913623	-0.0139863	0.0801753	0.0488643	0.0133263	0.11048	-0.0379723	0.0483053	-0.163724	-0.0166423	0.110686	-0.0998163	0.0311343	-0.0271403	-0.207203	-0.0223913	-0.0272473	-0.119433	-0.118267	-0.12718	-0.166428	-0.132111	-0.169828	-0.190149	0.117074	-0.109231	0.0709803	0.676694	-0.120775	0.103526	-0.118011	0.107117	0.139407	0.105333	0.0436973	0.0235243	-0.0329033	0.0076273	0.0173743	0.126857	-0.0818613	0.136022	0.0856293	-0.244134	0.0112543	-0.0092023	0.0309563	-0.22134	-0.141547	0.0337293	-0.274369	-0.0327933	-0.0257613	-0.0791813	-0.225891	-0.127863	-0.0844603	0.0406183	-0.0645803	-0.0078683	0.0498523	0.0203343	-0.633468	-0.69897	-0.60206	-0.0510903	0.0411833	0.0602223	-0.0389393	-0.0328913	-0.0622833	-0.279523	-0.122632	0.0058123	0.103846	0.137572	0.101933	0.109672	-0.0253163	0.0629363	-0.0085233	0.0115593	-0.0728793	-0.118202	-0.0097793	0.0206593	-0.314163	-0.0403563	-0.288718	-0.392676	0.0716483	0.0942203	0.0090823	-0.218214	-0.0372373	0.165775	0.0667983	-0.104138	0.200064	-0.121585	-0.0290683	0.0312153	-0.0059533	0.0663143	-0.0154403	0.0557693	0.0954633	-0.0308143	-0.0364453	-0.0441763	0.0448313	0.0867303	0.103974	0.129286	-0.0290063	-0.0678353	0.123794	0.0077713	0.0072993	0.0840433	0.0929203	-0.0404643	0.0901773	0.130394	-0.0381473	0.0150543	0.0015503	0.0894643	0.0914663	-0.0825973	0.0591213	0.109351	0.0119363	-0.0415093	0.0453543	0.0127743	-0.0584553	-0.129731	-0.147408	-0.111279	-0.0982313	0.0474063	-0.0213873	0.0257303	-0.0192263	0.0224933	0.0422153	-0.0530333	-0.0012793	0.0734093	0.0825443	0.117275	0.157279	0.0839803	0.0550743	-0.255094	-0.0937613	0.0859153	0.0250623	0.0332773	-0.0430563	-0.110656	-0.0026193	-0.0741143	0.0173463	0.0464333	-0.0172093	0.0464163	0.0341863	-0.0726363	-0.0227173	-0.123491	-0.0776293	-0.0450113	0.0067193	-0.0561163	-0.12517	-0.0651853	0.0046523	-0.0837773	-0.0849713	-0.0740183	-0.0728303	-0.0024153	0.0503793	0.13448	-0.0938243	0.15868	0.110759	0.103873	-0.13095	-0.0855163	-0.0193053	0.0928253	0.0459883	-0.0471663	0.0683433	-0.0827933	-0.0510683	-0.0679003	0.0802623	0.0806893	0.0391693	-0.0960263	0.0233843	0.0028423	0.0440173	0.120642	0.0688083	-0.0503713	-0.138583	0.0713563	0.0775803	0.0458243	-0.0671133	-0.19244	-0.0709723	-0.0839503	0.124939	-0.0134503	0.0456153	0.0429283	0.0904883	-0.0441113	0.0756343	-0.0482353	0.103239	0.0737223	-0.0503553	0.121547	0.0727823	0.0443673	-0.0422993	0.0418173	-0.139458	0.0144263	-0.0356593	0.131728	-0.0272743	-0.178378	-0.0306283	-0.334998	-0.0897033	-0.134861	-0.189675	0.0109953	0.137173	-0.0535763	-0.0396543	-0.0911973	-0.131324	-0.0039173	0.171953	-0.1816	0.0442683	0.0474943	0.125859	-0.140552	0.125775	-0.250505	0.10019	0.104824	0.0942583	-0.10644	-0.311097	0.108471	0.0369283	-0.159021	-0.285051	0.115989	0.0783823	0.0142553	-0.0509703	0.0215333	-0.156431	0.0118133	-0.110864	-0.160081	-0.0484933	0.0828033	0.0802663	-0.0630743	0.0521783	0.0068913	-0.0043343	0.0920033	-0.0299633	0.0917023	0.0103413	-0.0869923	-0.0766093	0.0078963	0.0593323	0.0158713	0.125664	-0.0008503	-0.0724033	0.0644433	0.0096323	0.0975933	-0.0442153	0.0643773	-0.133399	0.0825583	-0.132238	0.0763673	-0.0633983	0.10857	0.0462903	-0.122127	-0.0802603	-0.12242	-0.0978753	0.0604813	-0.128184	-0.0354473	-0.141988	-0.0544253	-0.0212213	-0.0624723	0.0743633	0.12483	-0.0499223	-0.113152	0.0219693	0.0542553	-0.304749	-0.0861603	0.0711333	0.0031133	-0.0590243	-0.165324	0.0149943	-0.303386	0.0133133	-0.0223783	0.0357283	-0.0868903	0.0042583	-0.0418623	0.0655813	-0.240215	-0.115928	0.106848	-0.108715	-0.0759023	0.136357	0.0870823	-0.0642483	-0.192482	0.0000003	0.0678123	0.0162373	-0.110306	0.0475113	0.0873243	-0.21388	-0.0005343	-0.0444103	0.109401	0.0343393	-0.0761843	0.114126	0.0416053	0.0409593	-0.0263123	0.0466333	-0.195215	-0.0256173	0.0353633	0.0415673	0.0021113	-0.0874503	0.0048373	-0.0289643	0.0119203	-0.156582	0.0357323	0.0594873	-0.0643673	-0.536243	-0.118926	0.0000003	0.118796	0.0258473	0.0268123	0.13345	0.0437613	0.0284393	0.0554743	0.0052283	-0.0204853	-0.100079	0.0672623	0.0638623	0.0373613	-0.156159	0.0694553	0.107501	0.0389433	0.0784293	0.125548	0.0295133	0.0537063	0.0757083	-0.0586713	-0.0156563	0.143233	-0.0474043	0.0817613	0.0117663	-0.0043873	0.0695323	0.0836783	0.105388	-0.133768	-0.0336303	0.0345113	0.100874	0.0690973	0.134314	0.101189	0.140885	0.16856	0.0824463	0.0501743	-0.143598	0.0400313	-0.151148	0.0318793	-0.0251203	-0.187119	-0.0520543	0.0776643	0.12172	-0.0345783	0.104254	0.157268	-0.0238963	0.12271	0.0392903	0.0567523	0.0898533	0.0237853	-0.0001933	-0.111204	0.0936883	-0.0191283	-0.203832	0.0706683	0.0696033	0.0157893	0.0563903	-0.195523	0.0105823	0.0136953	0.0551653	-0.0891433	-0.0483723	-0.0065573	0.0433113	-0.0018843	-0.0686883	-0.0332413	-0.0359983	-0.0020533	0.124828	0.0800193	-0.124584	0.15353	-0.0958773	0.0590423	0.0323203	-0.0035703	0.0717783	-0.0098923	-0.105918	-0.0124893	0.0830973	-0.274511	0.127854	-0.0983273	-0.241269	-0.199724	-0.153672	-0.0111363	0.0606213	-0.0039453	-0.0201333	0.0754333	0.0690813	-0.0809163	0.111091	-0.0538793	0.12161	0.0491853	-0.173793	0.0580363	-0.0551393	-0.0298383	-0.0952833	-0.120677	0.143751	0.0750863	0.0604633	-0.0120073	0.0243243	0.134387	0.0590503	0.128477	0.0295693	0.0665763	0.105565	0.1124	-0.0120283	0.0975923	0.0033943	-0.0896783	0.0566263	0.0047083	-0.0012793	-0.0460513	0.0602883	0.0216703	0.0645543	0.136473	0.0742033	0.0906513	0.0886223	0.0583263	0.115582	0.0240463	0.0058513	0.124491	-0.0548953	0.102329	0.0081923	-0.231902	-0.0078693	0.0129263	-0.173141	-0.228452	-0.0873653	-0.0640893	-0.187965	0.0162493	0.0384793	-0.0237383	-0.116739	-0.123504	-0.133817	-0.131367	0.0790473	-0.0242843	0.0544703	-0.0653243	0.0776273	-0.26247	-0.0436093	0.0225373	-0.168288	-0.0155393	0.0036023	0.111694	0.0258273	0.0574433	0.11745	-0.0942863	0.0766273	-0.0144883	0.0835463	0.0726063	-0.0160133	0.0859653	0.117599	-0.0151713	0.0443193	-0.0820153	-0.0874593	0.0504983	-0.257674	-0.159201	0.0458903	-0.0004733	-0.198604	-0.0443503	0.0261603	-0.191504	-0.0262233	0.0472143	-0.0791813	0.0470543	0.0379573	-0.111402	0.0540503	0.0099843	-0.0983073	0.0980983	-0.0963383	0.0559663	-0.0478223	0.0379953	0.114894	-0.0049523	0.141053	0.0102763	0.0884833	0.0385723	0.0498463	0.0653683	-0.0467353	0.0864683	0.0857873	0.0401083	0.0875943	-0.153252	-0.302866	-0.0276533	-0.0009793	-0.0098263	-0.165378	-0.0736023	0.0532463	0.0887053	-0.0535323	0.0605933	-0.0919713	-0.125278	0.0555173	0.0375163	0.0182253	-0.274395	0.104364	-0.0788343	0.111358	-0.0066923	-0.0054433	-0.0464893	0.11304	0.0385013	0.0032433	-0.455593	-0.133567	-0.0936723	0.0952963	-0.0136343	-0.151578	-0.0671983	-0.0096343	0.0233073	0.109468	0.0678093	-0.0073073	0.105872	0.0830723	-0.0041333	0.0131453	0.0731393	0.0153683	-0.121802	0.0122573	0.100685	-0.0013043	-0.0960023	-0.0227973	0.116196	-0.25745	-0.0880863	0.0429673	0.0466883	0.0379583	-0.0463323	-0.0955923	0.0381843	0.0172223	-0.0393373	-0.0847593	0.0249893	0.0235323	-0.0127123	-0.156213	-0.106604	0.123414	0.14273	0.150599	0.150102	0.0477093	-0.0954453	-0.0564113	-0.233383	0.122278	0.116385	-0.0624723	0.0885423	0.121383	0.0544233	-0.253261	0.0882323	-0.0732793	0.0772243	0.0187493	0.0153693	-0.151995	0.0996353	0.0965333	0.0829863	0.0215283	0.0455973	-0.127975	-0.0022193	-0.0609743	-0.0984653	0.0476373	-0.0421093	0.0681033	-0.153247	0.0059953	-0.0484133	0.0955883	0.0243433	0.0843433	-0.121636	0.141291	0.0914553	-0.0281993	0.0301253	0.0805973	-0.0144173	0.0374763	0.1073	0.11408	0.0111483	0.0710933	-0.0245653	0.0593353	-0.0170943	0.0468383	0.0736073	-0.0693363	0.0762113	0.0287513	0.133469	0.0091783	0.0001533	-0.0974973	0.0489403	0.0947443	0.170435	0.0910023	0.0515343	0.0584243	0.0001903	-0.0457573	0.0629223	-0.0532903	-0.0813103	-0.195887	-0.0618253	-0.126132	-0.110104	0.0928623	-0.202074	-0.29484	-0.263617	-0.238062	-0.268662	-0.136368	-0.150792	-0.154474	-0.0956463	-0.400145	-0.0941353	-0.155168	-0.303909	-0.135255	-0.0231083	-0.194855	-0.169547	-0.162996	-0.144569	0.0445003	0.0143953	-0.250951	-0.107051	-0.0232823	0.0346163	-0.0699843	-0.206046	-0.236613	-0.0759863	-0.0303043	-0.121866	0.0021743	-0.0098193	-0.0246473	-0.196836	-0.0610863	0.0858433	-0.148482	-0.282131	-0.163796	-0.0517633	-0.0954313	0.0313953	0.0969103	-0.177589	-0.171015	-0.160396	-0.0184653	-0.124026	-0.151368	-0.0984353	-0.0723723	0.0318073	-0.0271523	-0.184542	-0.0067803	-0.0905403	-0.147676	-0.215137	-0.0502703	-0.155071	-0.198491	-0.247784	-0.202705	-0.0240003	-0.0152103	0.0126183	-0.0666023	-0.0239233	0.0643953	-0.0190343	-0.0347043	-0.191367	-0.23832	-0.30103	-0.0271523	-0.360616	-0.124528	-0.0097293	-0.0978383	-0.23018	-0.115159	-0.0273503	-0.0254753	-0.269719	-0.0758023	-0.229138	-0.309303	0.0055203	-0.0249193	-0.193103	-0.0370063	-0.148779	0.0261803	-0.111274	-0.247881	0.0231243	-0.0151463	-0.20423	-0.286862	-0.0392683	-0.0825713	-0.286438	0.120124	0.0986843	-0.0873033	0.150579	0.0912203	-0.0423533	-0.259955	-0.0691603	-0.0953803	-0.193718	0.206152	0.0702603	0.0836343	0.103873	-0.124546	-0.102847	-0.234083	-0.206382	0.0358383	0.101809	-0.0644443	-0.0004083	0.0183863	-0.0246763	-0.138208	-0.158558	-0.0198673	0.0987543	-0.0475983	-0.123511	0.0385683	-0.0374043	0.0063253	0.0958433	0.18121	0.0826363	0.0470883	-0.157672	0.0060783	0.114041	-0.0301213	-0.0036543	-0.0367613	-0.0239983	0.0965043	-0.0736843	0.0999483	0.192559	0.169461	0.184065	0.0212773	-0.108848	-0.11304	0.0598183	-0.143469	-0.0630933	-0.280024	-0.22338	-0.0093283	-0.130235	-0.0635093	-0.1105	0.0359753	0.0241633	-0.0334243	-0.0032683	0.0021333	0.0206853	0.0778023	0.116563	0.0445543	0.152679	0.0794263	-0.0649803	0.143434	0.10418	-0.247545	-0.129861	-0.0763533	0.0801093	0.0217343	-0.0263733	-0.0763383	0.113207	-0.0754333	-0.0210603	-0.218712	-0.163869	-0.0733383	-0.0254783	-0.231653	-0.142585	-0.130061	-0.137173	0.0964353	0.0828903	-0.107924	-0.0096563	-0.156786	-0.0272633	-0.213709	0.0263293	0.128274	0.0314273	0.0597213	0.0604893	0.0238733	0.185911	0.0742873	0.127886	-0.0031363	-0.0668843	-0.0982233	0.0743783	0.0143653	0.110075	0.0144213	0.154214	0.0300433	-0.126549	-0.0667403	-0.107686	0.0910603	-0.0861763	0.0358893	-0.0821433	-0.191225	-0.0999483	0.0165063	-0.157315	-0.112283	0.129141	-0.0509623	-0.0212423	0.0262673	0.125794	0.0570613	0.0993783	0.0524763	0.0310533	-0.0169953	0.0970223	0.163989	0.0052503	0.119323	0.220062	0.0318703	-0.166816	-0.104678	0.0051343	0.114919	0.0298813	-0.0413573	0.0240623	0.0588973	0.0627833	-0.0355233	-0.0125433	0.15074	0.281741	-0.0364633	0.116297	-0.0525423	-0.0879093	-0.0582023	-0.0748193	0.0795353	0.116384	0.0675743	-0.0772903	0.0647903	0.117429	0.103787	0.133838	-0.124571	-0.262044	-0.191117	0.0415083	0.129537	0.216982	0.0731593	0.0750473	-0.107569	0.0353873	-0.0520033	-0.0431203	0.133378	0.0651693	-0.0460873	-0.0625183	-0.0710633	0.0406053	-0.273337	-0.115719	0.0147393	0.0137083	0.0855523	-0.0248243	-0.0297083	-0.0249453	-0.0676963	0.0811033	0.14515	-0.0388723	0.115644	0.0390003	0.0652033	0.0051983	0.0313973	0.133129	-0.0147123	0.124071	-0.0915273	0.119424	0.147176	-0.0268803	0.153652	0.155236	-0.190656	0.116957	-0.0621863	-0.139287	-0.109647	-0.0929413	-0.241529	-0.263775	0	0	-0.447158	0	0.477121	0.60206	0	-0.221849	0.0000003	-0.544068	-0.30103	0.0000003	0	0.845098	-0.425969	-0.60206	0	0	0.176091	0	0	-0.511883	-0.0901773	-0.414973	-0.0923663	0.0360423	-0.0695303	0.191383	0.106781	-0.326538	-0.0036493	0.108601	0.13622	0.0848223	0.119975	-0.142668	-0.425969	0.0969103	-0.434924	0.0000003	0	0	-0.666177	0.0969103	0	-0.766772	0	0	-0.243038	-1.0607	0	-0.221849	0	0	-0.124939	-1.03681	0	0	-0.988741	-0.511883	0.144112	0.137578	0.143825	0.197247	-0.0847413	0.0144523	0.0715453	0.111016	0	0	-0.205416	-0.0649333	0.0969103	-0.176091	0	0	0	0.124939	0	-0.492916	0.30103	0.0000003	0.0000003	-0.425969	-0.263241	-1.25527	-0.221849	0.0000003	-0.594235	-0.812913	-0.778151	0.0000003	-0.897016	0	-0.102662	-0.740363	0.144988	-0.0977583	0.0050163	-0.219817	0.0688373	0.0472773	0.0125123	-0.0931753	-0.0285013	-0.0164663	-0.0653623	-0.0601133	0.0074453	-0.131826	-0.0794823	0.0119523	0.142463	0.0243593	0.0161203	-0.178211	0.0960423	0.0751163	0.0549703	-0.182564	0.0466603	-0.0672423	0.132337	0.0318103	-0.182132	0.0118733	-0.118083	-0.0302943	-0.150342	0.0781133	-0.0407543	0.209116	0.0267293	0.0033133	-0.0474673	-0.100753	0.0399073	0.0727593	-0.0188173	0.0600453	-0.0733323	0.0574433	-0.0391833	-0.0744643	-0.0745733	0.0335313	-0.0527063	-0.240456	-0.130977	-0.290789	0.0157943	-0.11293	-0.0561933	-0.0689073	-0.159176	-0.237089	0.0319813	0.210085	-0.0608083	-0.175524	-0.0216473	-0.0013763	0.111638	0.111331	-0.395464	0.142466	-0.0348733	0.203775	-0.0562653	0.0153703	-0.104316	-0.0352213	0.0403433	-0.0090063	0.0392083	-0.0320953	0.0507123	0.115214	0.0309663	-0.0085133	-0.13436	-0.0765173	0.0068133	-0.0770853	-0.0966013	-0.267477	-0.45349	0.170166	0.0846893	0.144477	0.107346	0.0033713	0.0328813	0.118554	0.24597	-0.102078	-0.112086	0.161932	0.126812	0.0692763	-0.181557	0.136594	0.134836	0.243592	0.0376033	0.0094833	-0.180373	0.220645	-0.0161923	-0.181604	0.0175413	-0.0188803	0.0576073	0.136202	-0.0968443	-0.163889	-0.103568	-0.117665	-0.0115823	-0.0597873	0.0307643	-0.121538	0.0334833	0.104687	-0.0089093	-0.0011513	-0.0855073	0.0195023	0.0863423	0.0756323	0.0779933	-0.0156433	-0.0028293	-0.106802	-0.0286033	0.0013993	-0.455083	-0.0343303	-0.105792	0.121693	-0.0970453	0.0988663	-0.0148493	-0.0401623	-0.0511213	0.0941703	0.0554093	0.0802723	0.108569	0.123074	-0.0390443	0.0079693	-0.0804853	-0.0647453	-0.0242893	-0.163613	-0.0242513	0.0223273	0.0383333	-0.154396	-0.0173823	-0.0348773	0.0876413	0.0959813	0.0274553	0.0139363	0.0760683	0.0345963	-0.0269243	-0.0289533	0.0013823	0.106467	-0.299369	0.119476	0.0547503	0.206882	-0.0749443	-0.145295	-0.154022	-0.0116733	0.0199943	0.0093223	-0.0433583	0.121974	0.109208	0.118018	-0.0168523	0.0942363	0.0719483	-0.0583523	0.0551943	-0.231202	0.0474803	0.0104653	-0.0284483	0.0637563	-0.0653763	-0.0847033	0.0533103	0.0000003	0.0403543	-0.0319543	0.0445693	0.0490433	-0.11332	0.0455733	0.114034	-0.154449	-0.0585433	-0.207635	0.0615113	0.185581	0.0000003	-0.0304063	-0.0508113	0.0626363	0.117515	0.0628703	-0.0275243	-0.0675303	0.0945933	-0.0096203	0.0674473	0.0516553	0.0299783	0.0961183	-0.112971	0.0960583	-0.0615253	0.0598503	0.0070993	0.0684703	-0.0146053	0.0847723	-0.0907083	0.0807153	-0.200003	-0.0959753	0.0408983	0.0682853	-0.114033	-0.229893	-0.0522213	-0.432863	0.0056773	-0.0336833	0.123226	0.136093	-0.0106233	-0.0593733	0.0317173	0.15478	-0.0309593	0.0901273	0.186953	0.0950763	0.0606373	0.0817513	-0.183524	-0.0211773	0.105093	0.0376963	0.0300003	0.0716733	0.0442453	0.0742233	0.0591423	0.105582	0.0593223	0.0859323	0.0074993	-0.0249973	-0.0856013	0.0780693	0.107289	-0.0799513	-0.0116403	0.0593693	-0.0730143	-0.393344	0.0852173	0.109003	0.0461403	0.188041	0.121478	-0.103675	-0.136201	0.0392443	0.0475823	0.0441493	0.0848583	-0.129192	0.0523153	0.123833	0.0790643	0.0939433	0.107272	0.0834973	0.0254443	0.0793693	0.0238313	0.0347623	-0.0327503	0.0852213	0.0322623	-0.175655	-0.0762353	-0.164398	-0.0169483	-0.0169783	-0.0355593	-0.0238763	-0.0527563	-0.0253583	0.0461763	-0.393402	0.13788	0.175898	0.145195	0.137226	-0.0675013	0.0023863	-0.0508783	-0.0795193	-0.0030033	-0.133539	0.0753843	-0.0004053	0.0910533	0.0714483	-0.0332623	0.0885833	0.0151033	0	-0.132591	0.0400413	0.0302623	0.0858953	0.0117443	0.0544373	0.0775823	-0.0291823	-0.0615793	0.0153963	0.0631883	-0.0770213	0.142738	0.0110723	-0.0694453	0.0593523	0.0030053	-0.26161	0.104466	0.0790623	0.0779503	-0.564271	-0.0508083	0.0651093	-0.113251	-0.101918	0.119221	0.0077093	0.0054443	0.0595863	-0.193534	0.0422593	0.0832183	0.0458373	0.0483263	-0.120222	-0.0060153	0.0901773	-0.0418883	0.0622533	0.0095223	-0.0848683	-0.477121	0	0.0648813	0.0290113	-0.127271	0.0234063	0.0254383	0.106938	-0.0792993	-0.0061293	0.0094913	-0.180356	0.0167193	0.0318273	0.108721	0.12781	0.0879003	0.0751783	0.0888363	0.0802843	0.102862	0.0490083	0.0439293	0.0812503	0.0214463	0.0608093	0.0730963	0.0620743	0.21292	0.0277423	0.0823443	0.298754	0.0105933	-0.0748603	0.141643	0.0583943	0.0532073	0.191654	0.0951343	-0.0862673	-0.183533	0.0835563	0.119784	0.0462673	0.0935793	-0.139724	0.120187	-0.0777033	-0.0793303	-0.0068543	0.139839	0.0699153	-0.198537	-0.0645543	-0.0274473	0.0611793	0.0300683	0.0813713	0.0961463	0.0741743	0.0797673	-0.0155483	-0.0375593	0.0277863	0.0400233	0.0180863	-0.361728	0	-0.0332663	-0.129248	0.0036173	0.0887603	-0.0835513	-0.0288163	-0.106165	0.0593883	0.0924713	0.0352563	0.0444983	-0.0016353	0.0257523	-0.138194	-0.0445563	-0.301648	0.0877263	-0.0646813	0.0255543	-0.524763	-0.138896	0.0843213	-0.0215043	0.109648	0.114945	0.0318553	-0.297612	0.135255	-0.0847583	0.0000003	0.0899273	0.0703883	0	-0.20412	0.0891973	0	-0.105038	0.0438263	-0.128134	-0.266268	-0.0063843	0.147349	0.0493113	-0.289807	0.0468223	0.0988363	0.122641	0.0199663	0.0503373	0.0270853	-0.0363443	-0.1743	0.0369453	-0.0675143	0.0969103	-0.12556	0.0440113	0.0080573	-0.0424863	0.0200653	0.0499593	0.0578033	0.112833	0.114792	0.0781483	-0.0004013	0.0505713	0.0808073	-0.176091	0	-0.78837	-0.30103	0	0	0.0531623	-0.653213	-0.0430283	0.102469	-0.0976413	-0.0398843	0.0441093	0.0547843	0.0687553	0.0985243	0.0148253	0.0564423	0.0658943	-0.0937753	0.0744483	0.0802293	0.149266	0.169252	-0.0330733	0.0836613	-0.0589783	0.0257953	-0.0045363	-0.0656023	-0.0530483	0.0129813	-0.202001	-0.0058203	-0.125394	0.131117	0.100053	0.0165723	-0.0207073	-0.0107553	0.0874123	0.0610643	-0.0254523	-0.0260503	-0.0129483	-0.0617963	0.0014963	0.0349083	0.124356	0.0426693	0.0680493	0.135594	-0.101945	-0.0911433	-0.0518963	0.134915	0.221189	0.0548493	0.0579923	0.188386	0.168183	-0.0294453	0.0171113	0.0062883	-0.0107803	-0.156005	-0.185198	-0.125714	-0.0839993	0.0718543	-0.0014173	-0.0556573	-0.103103	0.124718	0.143031	-0.216013	-0.0126363	0.0660313	0.0869703	-0.108605	0.0745653	-0.0214413	0.0198083	0.0026913	0.122572	0.156074	0.102551	0.0903813	0.0308243	0.106336	0.0813943	-0.0118493	0.129759	0.110646	0.203326	-0.419391	-0.0113873	0.0225623	0.0354003	-0.0413223	-0.0194093	-0.109225	-0.215023	0.104735	-0.186674	-0.0700253	-0.0378813	-0.0879243	-0.17012	0.108336	0.0642723	0.131973	0.106239	0.118327	0.0437333	0.0351603	-0.0652673	-0.0390453	0.0286453	-0.0303683	0.0991863	0.116038	0.0885543	0.170757	0.19083	0.0788973	-0.375939	0.0682063	0.128841	0.172346	-0.218679	-0.51663	-0.0326143	-0.128465	0.18501	0.0811193	0.0187273	-0.0564873	0.12478	0.139939	-0.0235073	-0.0969103	-0.0651453	0.0532583	-0.30103	0.0827523	0.0144423	0.102804	0.0799423	-0.0381463	0.0362123	0.123192	0.0912803	-0.191265	0.105201	0.0793563	-0.144108	-0.199384	0.0078823	-0.0571433	-0.0520063	0.0171333	-0.268699	-0.0294583	0.0447263	0.145224	-0.0102823	-0.0134853	-0.0954183	0.0262763	0.0190393	0.106101	-0.0436513	-0.111637	-0.0035813	-0.176091	0.0694823	0.0874713	-0.0965623	0.0335953	0.0124883	0.0777173	0.0644583	-0.0122703	0.155701	0.0194363	-0.0429693	0.0384923	0.0146283	0.0672643	0.114086	0.0076633	-0.145907	-0.0076823	0.0697473	0.116072	-0.15662	0	-0.493418	-0.27949	-0.124105	0.0166943	0.0332593	0.0804753	0.15167	0.167771	-0.0844993	-0.0132363	0.103261	0.0080483	0.0332933	-0.0266523	0.0097403	0	0.0436963	0.125425	0.0065263	-0.110239	0.104616	0.0686433	0.0842543	0.118464	0.188	-0.115262	0.0337563	0.0832293	0.0564513	0.202105	0.161653	0.0211453	-1.43136	0.0723113	-0.380211	-0.857332	-0.441168	-0.0321853	0.0757033	0.113119	0.0881963	0	-0.108445	0	-0.50515	0.30103	-0.0318703	-0.0956713	-0.0714793	-0.564271	-0.155308	-0.104494	-0.0585143	-0.179344	0.0101713	-0.212852	-0.144005	-0.171717	0.0355213	-0.0731433	-0.0131223	-0.226775	-0.0745243	-0.0442643	-0.232704	-0.0350803	-0.2132	-0.0498623	-0.279528	-0.0323373	-0.258996	-0.13155	-0.293248	0.0825843	0.0659613	0.0549963	0.0322463	-0.583707	0	0	0	-0.686381	-0.0836163	0	-0.191886	0.0348623	-0.143787	-0.345422	-0.28065	-0.201939	0.0487643	0.0567163	0.0482853	-0.0441503	-0.0559723	-0.150871	-0.0581183	0.0203713	-0.140335	-0.120176	-0.0913003	-0.126453	0.0553493	-0.0982293	-0.13019	0.0586393	-0.0302883	-0.0235903	-0.329407	0.0191633	0.0140113	0.0701223	-0.0555773	-0.0071203	0	-0.433656	0.0072883	-1.27875	-0.511883	-0.30103	-0.684247	0.153261	-0.278576	-0.0064343	0.0385633	-0.262869	-0.0035123	-0.0723113	-0.540472	-0.497897	0.0079203	-0.0579353	0.0000003	0.0197643	-0.0988023	-0.140794	-0.363895	-0.275791	-0.240105	-0.0118743	-0.139112	-0.11018	-0.0769863	-0.0552943	-0.292136	-0.0339743	0.0608903	0.0128513	0.0037103	0.0456163	0.0352383	-0.0217643	-0.0039283	0.121715	0.145082	-0.137664	-0.0039543	-0.25557	0.0476173	-0.153183	-0.0642323	-0.0901773	0.0815993	-0.153584	0.0856183	0.0837623	-0.0761153	-0.270339	-0.238824	-0.253563	-0.219843	-0.191886	-0.138444	-0.0689073	-0.0782033	0.0107553	-0.120445	-0.0857773	-0.0949763	-0.38243	-0.307891	-0.0920723	0.134426	0.198053	0.194233	0.233566	-0.182128	0.0847913	0.126195	0.0542723	0.0328423	0.0341613	-0.387347	0.11796	-0.0258433	0.0192173	0.112253	-0.20926	0.196012	0.0744483	0.0314353	0.0160423	0.0022853	0.0036653	-0.104177	-0.108384	-0.228744	-0.208089	-0.0784063	-0.0271523	-0.0377893	0.0496403	-0.0523393	-0.205532	-0.216894	0.0669473	-0.0068493	0.0234813	0.176517	0.14912	0.162017	0.188333	0.149976	-0.174017	-0.185593	0.13098	-0.0354283	0.0516663	-0.433915	-0.0430643	-0.30103	0.0373893	0.0289613	0.0533193	0.0294863	0.110688	0.121755	0.145191	0.0074023	-0.0241893	-0.0295113	0.0593643	-0.140095	0.0157943	-0.206709	-0.252387	-0.0858943	0.0700233	0.0559743	-0.130241	-0.0272943	-0.269622	-0.0873233	-0.113687	0.120007	0.12213	0.149529	0.162576	0.0398723	-0.0203473	-0.0488063	0.0020173	0.0029723	-0.152926	-0.0276353	0.0595613	0.0587963	-0.0904253	-0.455932	0.0903783	-0.0150913	-0.0858453	-0.167539	-0.0116263	0.108487	0.0633433	0.0375663	-0.122071	-0.173893	-0.158549	-0.0119423	0.0282243	0.0331723	0.139368	0.0047253	0.155256	0.123069	-0.21483	-0.0275193	0.109855	0.220651	0.0611243	0.152217	0.193647	0.114171	0.0197253	0.0803833	0.129805	-0.0479503	-0.125376	0.0362783	0.0516753	0.15609	0.142764	0.0799333	0.0958703	-0.0547933	0.0935543	-0.0574823	0.0698793	-0.0686603	-0.0999453	-0.150859	-0.100877	0.0977603	-0.0581133	0.0179453	0.0183323	0.121073	0.12035	0.0229383	0.0639353	0.112575	-0.19625	0.147347	0.213938	0.18103	0.0928723	0.0931713	0.211236	0.152533	0.0784803	0.0758023	0.128336	0.0541003	0.0091033	0.109425	-0.0121383	0.0810013	-0.574031	-0.169454	-0.0147173	-0.131932	-0.0329403	-0.0059163	0.0605103	-0.170413	0.1388	0.133566	0.109119	0.0114183	-0.143828	0.113261	0.0186943	0.129171	0.12257	-0.0186683	0.162187	0.130457	0.0399543	0.126504	0.143809	0.0357543	0.168804	0.18297	0.126932	0.122201	0	-0.109013	0.0769653	0.0599383	0.0211983	-0.12921	0.0678363	-0.0927253	-0.0390223	-0.245199	-0.318485	0	0.335792	-0.522879	0	-0.0791813	0	-0.669007	0.60206	-0.60206	-1.23045	0.0000003	-0.30103	-0.375664	-0.30103	-0.234083	0.30103	-0.90309	-0.545844	0	0.477121	-0.176091	-0.69897	-0.176091	0	0.0140273	0.11444	0.158089	0.156181	0.157704	0.100012	-0.108728	0.10908	-0.165626	0.119186	0.30103	1.02119	0.477121	-0.266268	-0.740363	-0.60206	-0.255273	0.0969103	-0.676694	0	0	-0.589651	-0.416825	0	0	0	-1.11394	0	-0.49485	-0.481622	-0.124939	0	0	-0.740363	-1.11394	-1.65418	0.17592	-0.0310673	0.151714	0.165423	0.152928	-0.0603523	0.0749403	-1.07918	0.477121	0.109144	-0.233915	-0.169215	-0.39794	0	0.477121	-0.0969103	0	0.30103	0	0	-1	-0.16481	0	-0.102662	-1.30103	0	0	-0.880814	0	-0.376231	-0.0299633	-0.612784	0	-1.27107	-1.04139	-0.913957	0.0176773	-0.0098063	0.0695213	-0.138303	0.106886	-0.0186153	-0.0752123	0.126207	0.111185	-0.0674123	-0.0366943	0.0181183	0.0982973	-0.226606	-0.0265343	-0.122701	-0.281659	-0.113317	-0.21589	-0.179639	-0.0083923	0.0165223	-0.0143793	-0.0514943	-0.0631033	0.0917183	-0.0003173	0.0628173	-0.0744353	-0.149922	-0.0224273	-0.0914673	-0.0029423	0.0556693	-0.0277543	0.0227543	0.174273	-0.0270503	-0.0416773	-0.0248733	-0.0174823	0.0907163	-0.0883493	0.139448	-0.0386163	-0.0484683	-0.202784	-0.0813983	-0.146038	-0.118803	0.0307863	-0.176635	-0.324245	-0.228573	-0.165455	-0.0672623	0.0357293	0.128692	0.0180413	-0.0576993	-0.0252573	0.201198	0.0575853	-0.0601083	0.0033593	-0.131117	-0.0694723	0.0895803	0.0887753	-0.0719833	0.0831793	-0.0489703	-0.0825823	-0.43725	-0.164028	-0.0130673	0.117628	0.0789693	0.0563883	0.0773953	0.0366243	0.0968213	0.167617	0.0136803	0.0665333	-0.151705	-0.0652783	-0.128543	0.0194293	-0.0281153	-0.137704	0.0898393	-0.236596	0.0251543	-0.0709983	0.186106	0.0975343	-0.0122843	0.0535513	-0.0175963	-0.0647933	0.133678	-0.0760533	0.0516153	0.0864493	0.0904673	0.133083	0.103236	-0.0849253	0.0069743	0.0377383	0.0466023	-0.204182	0.0441163	-0.160547	-0.0713283	0.0167803	0.0573613	0.100049	0.0884643	-0.100115	-0.23592	-0.0507043	-0.135272	0.0508923	0.0115953	0.133083	0.0439803	0.0401013	-0.0298703	0.181973	0.125372	0.107424	0.0586073	0.0483573	-0.0288763	0.0184143	-0.0678763	-0.0836733	-0.0217443	-0.190219	-0.0728973	-0.0965983	-0.0131093	0.0072053	-0.0393613	0.106038	0.0713983	-0.0629583	0.107845	0.0463733	0.0954393	0.0767233	-0.0526953	0.102272	0.113566	0.107634	-0.0772033	-0.0089463	-0.126475	0.0732423	-0.0286553	0.0617463	-0.144496	0.0730383	0.0272333	0.143382	0.0077163	0.0700873	0.133381	-0.0286243	-0.110196	-0.0138143	-0.116768	0.107819	0.0065473	-0.0367513	-0.0588893	0.0205873	-0.168457	-0.0007613	-0.0674953	-0.0088983	-0.0642623	-0.0826203	-0.125803	0.0406973	-0.103976	-0.135535	0.126258	-0.0072863	-0.0355983	-0.0383023	0.0149543	0.0379113	-0.0812903	0.0221653	-0.272886	0.117192	-0.0733073	0.100181	-0.0996103	0.0303833	0.0955653	0.0090893	0.0025703	0.0236763	-0.107701	0.0740053	-0.180148	0.129794	0.146698	-0.0235553	-0.0025103	0.0038133	0.0176023	0.0958603	0.121502	0.0605893	0.119148	0.0952263	0.15256	-0.129172	0.101978	0.0819293	0.0526883	0.0465763	0.183579	0.0114083	0.0348313	0.0640413	0.121819	0.0828183	-0.0937923	0.0338093	0.119865	0.0918953	-0.0115973	0.0343613	-0.355188	-0.0751243	-0.0509163	0.0070843	0.0183063	-0.0768133	-0.100639	0.0238203	-0.0882043	-0.0159103	0.0467083	-0.0251003	-0.10574	-0.0765673	-0.0514513	0.196245	0.153925	-0.0443423	0.200378	0.0220913	0.130543	-0.100989	-0.0208293	-0.0879513	0.0793983	0.126222	-0.272587	0.146609	0.292256	0.10084	-0.269844	0.15996	0.296774	0.114666	0.0837653	0.115335	0.161234	0.0511533	-0.115309	-0.151894	0.0540833	-0.231767	0.0111773	0.0131453	-0.111575	-0.0087963	-0.0764513	0.0127303	0.111464	-0.0447173	-0.0615013	0.0136303	-0.136491	0.0280293	-0.0662993	-0.155461	-0.0135023	0.0966443	0.0987013	-0.0241403	0.0378793	0.155371	0.0946383	0.0630023	0.116994	0.124508	0.0623963	-0.0683983	-0.0735313	0.0080433	-0.0026813	0.133314	0.0449803	-0.0814733	0.0151993	-0.105372	-0.0715283	-0.0363053	-0.0201023	0.0492853	-0.0542513	0.0951783	0.162219	0.115607	0.0807193	-0.0339663	-0.133465	-0.0788273	0.0484703	0.110013	0.113907	0.0318853	0.0824833	-0.0643443	-0.0511193	0.0480243	-0.260998	0.0448883	-0.0704913	-0.0216753	0.0871503	-0.0809163	0.0528243	-0.123401	0.0773413	-0.0730343	0.137008	-0.163148	0.125968	0.0423033	0.185143	-0.0369323	0.164214	0.0884753	0.0443193	0.115497	-0.194981	0.105859	0.0622103	0.0373333	-0.0145013	-0.222049	-0.244948	0.128711	-0.201759	-0.113758	0.0019323	0.0925893	0.10676	-0.0637093	0.0706313	0.139335	-0.138541	-0.0486923	0.0664853	-0.156828	-0.0981673	0.0182413	0.0626093	-0.0272703	0.135236	0.0839403	0.0532463	0.133539	0.0917703	0.0633563	0.0715773	0.144044	-0.0905113	0.135021	0.151247	0.0401793	0.0715093	0.0881113	0.106657	0.0157403	0.0377523	0.140491	-0.0701733	-0.134022	0.0857203	0.0432743	0.122753	0.124832	0.0085083	0.0619403	-0.0032783	0.0236793	0.0079553	0.0977863	0.0984803	0.174577	0.0413933	-0.0379463	0.0666683	0.0816263	0.0440433	-0.0033123	-0.289222	0.0903593	0.0607793	0.0040953	0.114966	0.109485	0.105948	0.155893	-0.115148	-0.0029973	0.0067603	0.0661693	-0.0513693	0.0003823	-0.0345613	0.177697	0.13121	-0.267229	-0.0281013	0.0744353	-0.0089813	-0.0093083	0.0687473	0.0595153	0.136321	0.0735923	-0.124798	-0.0051573	0.175871	0	0.0071643	0	-0.753328	-0.21388	0.0897193	0.140404	0.111612	-0.120122	-0.511883	0.109002	-0.929419	-1.17609	-1.38021	-0.234083	-0.623249	-0.114226	-0.0002773	-0.157334	0.0025213	-0.121321	-0.0014923	0.0696463	0.0869823	0.0555573	0.1125	0.222017	0.0165733	0.154274	0.100689	0.107854	-0.0519263	-0.0780183	-0.0409943	0.0546343	-0.176091	0.0050313	0	0	0.30103	-0.477121	0.0123313	-0.60206	0	-0.210853	0.30103	-0.812913	-0.278754	-1.27875	0.954243	0.136767	0	-0.142313	0.101333	-0.0831793	0	-0.231441	0	0.0759763	0.143164	0.0567533	0.110541	-0.0841043	0.0463853	0.0983393	0.135778	0.0409093	0.0844783	-0.27076	0.0993683	0.0868763	-0.189056	-0.0126613	0.124939	-0.0034163	0.124062	-0.0488493	0.0000003	-0.617612	0	-0.711204	0	-0.0700073	-0.500602	-0.0413933	0	-0.30103	-0.237361	-0.985277	0	0	-0.221849	0.0501483	-0.0261253	0.0800093	-0.406864	-0.109144	0	0.0251663	0.0978633	-0.150225	-0.213906	-0.0223073	-0.109598	-0.0224203	-0.167877	-0.146128	-0.0125623	-0.167996	0.106826	-0.225603	-0.0243763	-0.0104213	0.0880083	0.140673	0	0.124216	-0.221849	0.0420973	0.0374143	-0.0012403	0.116555	-0.50515	-0.778151	-0.845098	0.0565843	0	-0.16726	-0.255992	-0.0123713	0.0000003	-0.977724	-0.330993	0	-0.117108	0.0816533	-0.0348983	-0.18305	-0.0734143	-0.0582643	0.157625	0.0274863	-1.38021	0.0852663	0.0740473	0.0647983	0.0532463	0.0823083	-0.124939	0.160707	-0.0167573	-0.176091	-1.17609	0	0.0193343	0.0191813	0.0105983	0.185704	-0.0027123	0.125527	0.108164	0.17763	0.0556833	-0.0483613	0.0041663	-0.0611733	-0.497325	0.16009	0.0720563	0.0781053	-0.0030663	0.0335613	0.0315173	-0.247264	-0.0703023	0.219654	0.0006773	-0.0139833	0.123408	-0.763428	0.178347	0.0686423	-0.0163623	0.105362	-0.0658943	0	0	-0.107518	0	0	0.132879	0.161029	-0.69897	0	0.164997	0.107686	0.0802773	-0.51663	0.0874173	-0.60206	-0.30103	-0.30103	0.0791813	0	0	0.0000003	0.0461923	-0.0436243	0.114308	0.0451743	0.0768163	0.0294623	-0.0384503	0.13793	0.123896	-0.0505113	0.0475073	0.0658633	0.0359583	-0.0503853	0.0047073	-0.0286283	-0.0697053	0.111139	-0.0488713	0.0603543	0.109645	0.0301683	0.0239883	-0.0089203	0.0298143	-0.166977	-0.0522753	-0.0021993	0.0939993	0.0763313	-0.0534943	-0.0721633	-0.60206	0.0511533	-0.801632	0	-0.0758283	-0.22081	-0.0945293	0.0811443	0.0992393	0.0975483	0.0282013	-0.0132983	0.145134	0.134532	0.0987083	0.0851643	-0.0196943	-0.0553543	0.170782	0.0834063	0.11556	0.0380283	0.0664313	0.141774	-0.0102673	0.0203363	-0.0819843	-0.0095113	-0.101997	0.0369143	-0.0849463	0.0298013	0.0925363	-0.0719173	0.0556363	0.0459063	-1.14613	-0.0035133	0	0	-0.0375063	0.0772583	0.0047673	-0.0400773	0.0032033	0.127159	0.128137	0.0469973	0.125107	0.181882	-0.0891993	-0.0018213	-0.0678723	-0.192612	-0.0317693	0.0274093	0.127243	0.103708	0.0320653	-0.0712663	0.0778473	0.139272	0.0406983	0.120346	0.18076	0.22445	0.0357163	-0.0668153	0.111163	-0.0669933	-0.401812	-0.0271823	-0.372157	0.0079103	-0.0937913	-0.113625	0.0424923	-0.0475953	-0.112588	0.0481473	-0.233803	-0.32164	-0.218503	-0.174207	-0.128722	-0.0774273	-0.112383	-0.142313	-0.163423	-0.0016543	-0.0147503	0.0357693	-0.0239833	-0.116637	-0.341906	0.0504633	-0.118168	-0.0097603	-0.0344493	-0.0733383	-0.0879863	0.0183163	-0.153603	-0.201236	-0.0244823	-0.26937	-0.0028993	-0.228655	-0.160616	0.0332123	-0.0216643	-0.251186	0.0347623	0.0045903	0.121843	0.104989	0.0267103	-0.194065	-0.113802	-0.323421	-0.187303	-0.169773	0.0707223	-0.0291663	-0.308388	-0.196771	-0.0130333	0.0331683	-0.206445	-0.168063	-0.231308	-0.148037	-0.0638343	-0.0149493	0.0454233	-0.20009	-0.157986	-0.0732723	-0.120963	-0.0211893	0.0346013	-0.25715	-0.0487573	-0.167148	-0.213899	-0.0111103	0.114845	0.0236313	0.0546143	-0.0312583	-0.100645	0.262523	-0.163328	-0.120574	-0.109805	0.119186	0.0699773	-0.122551	0.0171603	0.0510883	0.0044093	-0.149136	0.0569853	0.0629503	-0.118562	-0.19465	-0.320211	-0.0885733	-0.116286	-0.0900553	-0.0997183	0.0812713	-0.0449893	-0.401272	-0.178415	-0.0910083	0.0299183	-0.124229	-0.0174443	-0.222802	-0.0430413	-0.169042	0.119735	0.0051253	-0.112387	0.182313	0.0948813	0.13089	-0.152561	-0.0109373	-0.134786	-0.139368	0.0323283	0.167491	-0.164525	0.0341723	-0.0142563	0.0494953	-0.0397263	-0.205408	-0.122579	-0.0312873	-0.0639923	-0.292148	-0.19397	0.0223863	-0.0721043	-0.140297	-0.0594163	0.0259733	-0.118204	-0.0941183	0.0318083	0.0682193	0.144664	0.176521	0.162038	0.0953073	0.0883173	0.127983	-0.0030083	-0.0385193	-0.105197	0.0325263	0.0034863	0.12937	0.0531943	0.0807933	0.165203	0.21121	0.165897	0.137734	0.0390823	0.0891133	-0.232257	-0.113286	-0.102756	-0.0658893	-0.0170333	-0.0458473	-0.0612613	0.0670013	-0.146475	-0.163821	-0.0769703	-0.18376	-0.161279	-0.0999973	0.10084	0.0888203	0.0327243	0.180693	0.149219	0.0100843	0.119064	0.105302	-0.102196	0.135803	-0.0401763	0.131109	-0.0718293	0.110173	-0.0196033	0.0182893	-0.0515723	0.0502983	0.0688463	-0.0920943	-0.51339	-0.0534933	-0.0600333	-0.0693413	-0.0933263	0.0494053	0.0715213	-0.224142	-0.0614813	0.0408973	-0.244142	0.0217193	0.0487573	0.0116263	-0.190251	-0.0380343	0.194607	0.0802033	0.0671593	0.104062	0.227012	0.174325	0.0372883	0.184806	0.0522353	-0.223127	-0.225364	0.0627453	0.170952	0.200432	0.112038	0.141359	0.0440173	0.0199383	0.0239053	0.0687163	0.16807	0.0907953	0.0575193	-0.0753583	-0.0251243	0.0203753	0.12066	0.0300483	0.106677	-0.0831333	-0.0778123	0.0565883	0.0287073	0.0992803	-0.0859423	-0.101225	0.0178573	0.117747	-0.0244853	0.0848533	0.254358	0.0758903	0.154011	0.137501	-0.102662	-0.0760373	-0.122078	0.188828	-0.192092	0.0932743	-0.0131963	0.153965	0.0376403	0.0501633	-0.0054443	0.141686	-0.0480563	0.0471343	-0.0542053	-0.0494303	-0.15009	0.0493663	-0.198248	0.215992	0.194299	0.0375083	-0.0452443	0.104231	-0.0153523	0.0607803	0.0340803	-0.0252873	-0.25307	0.0938123	0.0097463	0.158823	0.295098	0.100851	0.248024	0.237238	-0.116506	0.0081273	0.0191553	0.112779	0.229469	0.147035	0.0811523	0.151056	0.0098403	-0.156915	-0.0499743	-0.0306693	0.0301003	0.121618	0.0661803	0.137301	0.108587	-0.197994	-0.288539	0.0117023	0.197358	0.178672	-0.0210623	0.153768	0.0877083	0.145294	0.167826	-0.309779	0.144841	-0.0626293	-0.0634543	0.0931473	0.307225	0.10886	0.146178	0.200449	-0.0422203	-0.0555543	-0.0956653	0.0551783	-0.101702	-0.135729	-0.3304	-0.291887	0.954243	0	-0.477121	0	-0.69897	0	-0.972858	0	0	-0.463757	-0.30103	-1.23045	0.0000003	-0.30103	-0.740363	-1.07918	-0.30103	0	0	1.04139	-0.30103	0	0	0	0.0145233	-0.137493	0.0413473	-0.162835	0.184276	-0.0552053	-0.0086003	0.10739	-0.176091	-0.341147	0.367977	0.477121	-0.335792	-0.30103	0.124939	-0.193125	-0.268845	-0.583157	0.335792	-0.845098	0.0969103	0	0.352183	0	0.0000003	-0.845098	0	0	0	-0.511883	-0.564271	0.30103	-0.875061	-0.425969	0	-0.0579923	0.30427	0.0439933	-0.304899	0.164097	0.156149	-0.0951953	0.188794	0.0121303	-0.477121	-0.276206	-0.268845	-0.202886	0	0	-0.30103	-0.266268	0	-0.327359	-1	0	-0.653213	0	0.0000003	0	-0.477121	-0.585581	0	0.30103	-0.801632	0	0	-0.535113	0	-0.410469	0	-0.60206	0.0622923	-0.141024	0.0186063	0.0629683	0.0602963	0.0320473	0.114115	0.132409	0.128586	0.0299863	0.0156243	0.0131163	0.0873983	0.135025	0.0572393	0.0492853	-0.232601	0.0116863	-0.210853	-0.0623833	-0.0740183	-0.0539723	0.176395	-0.0138183	0.132707	0.0610833	-0.164149	0.0899123	-0.559152	0.0034833	-0.0042163	0.0930163	-0.433231	0.0804203	0.15563	0.0074273	0.0491303	0.0510863	-0.0836923	-0.0381383	0.142213	-0.0092673	0.0980393	0.0128503	0.155664	-0.0284083	-0.11551	-0.0678203	0.0879653	-0.183473	-0.0520293	-0.124939	-0.0170853	-0.205357	-0.221849	-0.133175	-0.0783903	0.0189653	-0.163602	-0.0913363	0.0651613	0.192486	0.135838	0.166221	-0.0854853	0.0749343	0.164021	-0.0444763	-1.20772	-0.329227	0.164321	0.113144	0.0039783	0.0606983	-0.0082733	0.0607403	-0.0947503	0.0114293	0.0301123	0.0898353	0.0600203	0.0601203	0.0824643	0.0033543	-0.0736723	0.0254393	0.0140113	-0.102953	-0.0286203	0.106934	-0.17916	-0.0301023	0.100681	0.0893093	0.149456	0.0247023	0.0574803	0.0055253	-0.182247	0.0546373	-0.0839483	0.0414953	0.0860333	0.209818	0.154148	-0.210057	0.257823	-0.832759	-0.0732323	-0.10268	0.0583923	-0.0743543	0.0571113	0.0483403	0.0686143	0.0310813	0.0969103	0.19634	0.0981673	0.108275	-0.111022	0.0852923	0.0809873	-0.108945	-0.18154	0.0291753	0.0180383	0.10079	0.0769263	0.0326453	0.10401	0.135678	0.0338583	0.0560253	-0.0287623	0.0632213	-0.174683	0.0209883	0.141903	0.0447393	-0.209458	-0.0133643	-0.893235	0.250138	0.0940273	0.0413933	-0.129881	0.0759763	0.0983993	-0.136192	0.160868	0.0680733	0.0425483	0.0783263	0.129989	0.107528	0.114148	0.0749023	0.0801343	0.146846	0.0699703	-0.0274343	-0.0640163	0.0712723	0.107296	-0.0002723	0.0320923	0.0707483	0.0840463	0.0393653	0.148181	0.13477	-0.456567	0.0299403	0.0361873	0.199724	0.0779423	0.164074	-0.975311	-0.0311943	0.0114383	-0.189134	-0.0208603	0.0355383	0.104307	-0.0999003	0.163258	-0.10273	0.101823	0.0732993	0.0463003	0.0646583	-0.0879203	0.0638053	0.0472623	-0.0527213	-0.0149773	0.0087463	0.0657403	0.0778133	0.114814	-0.0457093	0.0397673	-0.100173	0.0373733	-0.0165903	-0.0079463	0.0282453	-0.374953	0.136737	0.157678	0.1665	-0.205935	0.0358673	-0.935759	-0.0548913	0.0139183	0.0368383	0.142512	0.0903513	-0.0316973	0.236906	0.112553	-0.0307803	0.0726613	0.0629683	-0.0985893	0.0419593	0.102196	-0.291148	0.0291793	0.0767323	0.0772363	-0.330887	0.114977	0.0902373	0.160819	-0.174752	0.0322643	-0.213703	-0.0800093	-0.205977	0.0611523	-0.139368	-0.35207	-0.353902	0.193108	-0.321552	0.0817693	0.0910803	-0.931797	0.0993853	0.0750003	-0.0340223	0.194304	0.0680583	0.135536	0.158647	0.147479	0.0679253	0.144188	0.106482	0.0858713	0.0713103	0.109278	-0.181878	-0.0656303	0.0182133	-0.0270283	-0.0404183	-0.10452	-0.0272343	0.128941	0.0328663	0.133625	-0.196518	-0.0852063	-0.118226	0.0524593	-0.0777603	0.0621123	-0.0011183	0.180273	0.232714	0.186138	0.227813	0.172013	0.153361	-0.134975	-0.181736	0.0125633	-0.0517733	-0.0947443	0.155715	-0.0285133	-0.171544	0.0000003	-0.233681	0.0835783	0.0744203	0.0331293	0.0814053	0.0901303	0.105466	0.1281	0.0951813	-0.0435343	0.0358053	0.101296	0.0256793	-0.0009153	0.0277563	-0.0865343	0.0119983	-0.163828	-0.612617	0.778151	0.0749543	0.174922	0.12261	0.0892193	0.0293233	0.371488	0.227411	0.0780753	0.0138753	0.0395473	-0.0817623	0.0801923	-0.0087243	0.0537903	0.139492	0.135301	0.0704543	0.0842163	-0.125469	0.0350203	-0.167391	0.0196103	0.0700233	0.0658283	0.0534673	0.0646953	0.120822	0.0831923	-0.0177293	0.166096	0.0684713	-0.0961753	0.125852	0.177497	-0.0014863	0.0766343	-0.107892	0.102043	0.107115	0.230817	0.0720073	0.258221	-0.118099	0.0447103	0.0382383	0.0726683	-0.144583	0.109691	0.0556883	0.0858083	0.0791813	0.0917523	0.121704	0.0586163	0.0251083	0.1155	0.0878193	0.0744963	0.135395	0.130048	0.15849	0.0756813	0.0913413	0.0635463	-0.143944	0.0949213	0.130178	0.0977033	0.177901	0.0123793	0.0207863	0.119964	-0.675598	0.294061	0.253549	0.159945	0.166078	0.350282	0.146556	0.0295163	-0.0631123	0.0969103	0.156663	0.0968113	0.0622773	0.139896	-0.156678	-0.10488	-0.0574373	0.0685993	-0.0118263	0.108534	0.0672223	0.103882	0.144696	0.0791813	-0.0124213	0.0374013	0.132626	-0.0346293	-0.205727	0.0023583	0.180004	0.116654	0.147793	0.154195	-0.202239	0.176763	-0.649239	0.232765	0.126538	0.119876	0.0156873	-0.354161	0.183544	0.109509	-0.127685	0.118065	-0.0268253	0.151021	0.0338353	0.165626	0.174238	0.141564	0.1276	0.126048	0.13871	0.0058493	0.0394543	0.122877	0.0974033	-0.0723043	0.0226303	0.0625263	0.0909283	0.110825	-0.0647383	0.0956033	0.0204613	0.0243153	-0.0451283	-0.0995493	-0.467297	0.18379	-0.0556793	0.143008	0.0674683	0.102801	0.0703183	-0.0938193	0.0141953	-0.0475823	0.102605	-0.0064343	-0.0063433	-0.0192293	0.0857213	-0.163672	0.175639	-0.188287	0.169719	-0.19658	0.139783	0.11064	0.122384	-0.0299803	-0.0577673	0.0875823	0.0396033	0.0528523	-0.0424853	0.0769923	-0.320193	0.106204	0.1045	0.101682	0.100286	0.103905	-0.198494	0.177704	-0.110156	0.281186	0.162473	0.0699503	0.0787953	-0.124521	0.152164	0.0609653	-0.111723	0.123217	-0.0344493	-0.0878483	0.120061	0.0652853	0.255103	0.0133013	-0.0900653	0.0053103	0.156247	0.0737593	-0.0422863	-0.118989	0.123385	0.0432763	-0.151888	0.0811513	0.100344	-0.0155193	0.0849913	0.131955	0.101835	0.109524	0.0471073	0.13199	-0.241419	0.172022	0.134452	0.0872923	0.188425	0.256778	0	-0.246898	0.11543	-0.133113	-0.0385463	0.0498743	-0.0218823	-0.0731783	0.0794783	-0.109214	0.116104	0.0173983	0.0870483	-0.0197593	0.0570253	0.0906733	0.0483533	0.0228213	-0.302698	0.0602843	0.0696703	0.0255303	0.0584093	-0.243015	-0.0839533	-0.0087503	0.0668983	0.0356463	0.0180673	0.15733	-0.452636	0.136498	0.215526	0.0376823	0.165465	0.248705	0.218395	0.150493	0.271651	-0.0222493	-0.0545953	-0.0021533	0.0462803	-0.0711653	-0.226038	-0.114088	-0.106795	0.198145	-0.181587	0.0830553	0.123315	0.0579923	0.0007723	0.103028	0.13622	0.104819	0.105961	0.145318	0.0707703	0.102877	0.0928543	0.0127213	0.112373	-0.0111773	0.0262593	0.109948	0.121966	-0.0069323	0.153902	0.159986	0.186468	0.171019	-0.0954603	0.395321	0.121123	0.0920583	0.107706	0.0938173	0.119847	0.0338073	-0.0496043	0.114772	-0.169056	0.0428233	-0.0236233	-0.148837	-0.0620023	0.0060553	0.0743393	0.123725	-0.268925	-0.0685553	0.0880533	0.0000003	0.0415453	0.0939423	0.109368	-0.0448503	0.100825	0.181893	0.16259	-0.4017	0.153476	0.0758793	0.135687	0.135848	0.234165	0.0532993	0.0105203	0.0195963	0.662985	-0.0359173	-0.0292813	0.140704	0.0543453	-0.160895	0.0762473	0.165205	-0.0197553	-0.0354843	0.0452933	-0.0464513	0.136812	-0.159507	0.0676243	0.0937643	0.0450783	0.0879203	0.0455863	-0.0090223	0.0803573	-0.0554983	-0.0438473	0.0028083	0.0928933	-0.0542723	-0.251032	-0.150951	0.0685763	0.0320343	-0.102591	-0.0411393	0.0785373	-0.0367153	-0.363178	0.0870273	-0.0681163	0.0281843	0.197253	0.123067	0.0609423	-0.0546453	0.0539193	0.0783853	0.1066	0.164516	0.0227153	0.0683513	0.101755	0.0460063	0.0634843	0.134102	0.0893643	0.137724	0.0515813	-0.0232793	0.0928423	0.0880213	0.116192	-0.0045923	0.0756373	0.0821963	-0.0521813	-0.0045163	-0.0085703	-0.0506693	-0.165309	0.0672553	-0.0269323	0.242836	0.0525343	-0.140214	-0.856883	0.134549	0.142016	0.184829	0.182532	-0.0224203	0.197189	0.0846473	-0.0423763	0.144956	0.173139	0.0327613	0.138738	0.134199	0.0054453	0.0387533	0.0313353	0.112866	0.194957	0.19597	-0.127267	0.0146233	0.0602963	0.0602553	0.0531663	-0.0542073	0.154997	-0.0245763	0.161719	0.156315	-0.350515	-0.0582653	0.0624823	-0.148351	-0.812913	-0.366093	0.0440973	0.0314943	-0.0530053	0.0836323	-0.0113353	-0.0887473	0.0155743	-0.0680423	0.111125	-0.293851	-0.158428	-0.128287	-0.0423793	-0.173676	0.0575363	-0.0633183	0.0635893	-0.194417	0.0294103	-0.0816513	-0.0493403	-0.205528	-0.225692	0.0418043	0.0089903	-0.147387	-0.172247	-0.286965	-0.0852003	-0.129786	-0.382612	0.0583713	-0.665776	-0.218725	-0.0692123	-0.223207	-0.0707553	-0.0081643	-0.0670673	0.0122513	-0.0942383	0.0838433	-0.102869	0.0273473	0.0017623	0.0310343	-0.342785	-0.114785	-0.304771	0.0018443	-0.131098	0.0886293	0.0543583	-0.0089323	0.0342083	-0.128175	0.0147733	-0.282869	-0.0441463	-0.215381	0.0985513	0.0142033	-0.0432303	-0.0854923	0.120391	-0.11746	-0.221299	-0.304968	-0.10551	-0.0409483	0.0025103	0.106455	-0.0310083	0.0153673	-0.0932303	-0.0173833	-0.223959	0.0728753	-0.0486353	0.0398573	-0.0228933	-0.129738	-0.0884223	0.0071203	-0.0566153	-0.101329	-0.0549443	-0.22382	-0.0700843	-0.0465933	0.0137013	-0.0862313	0.0202933	-0.138658	-0.0430123	-0.253774	-0.386626	-0.0895383	-0.13575	-0.186578	-0.116086	0.0148863	-0.16237	-0.121626	-0.0267963	0.0739313	-0.112229	0.0296223	0.0235133	-0.0356243	0.107787	0.100366	0.0022493	0.60206	-0.385351	-0.224952	0.110432	0.0186153	-0.104735	-0.0549213	0.0586803	0.178624	0.124867	0.0760053	0.133018	-0.0890623	0.0101003	-0.0409813	-0.0950743	-0.0714983	-0.108332	-0.166934	-0.0859523	-0.227978	-0.224847	0.0362873	0.613095	-0.318593	0.235082	-0.131326	-0.203624	0.0716493	0.122482	0.0980023	0.183359	0.127202	-0.0146863	0.0005393	0.150761	-0.243038	0.0892713	-0.0149863	0.0058413	0.0153033	0.106574	0.0114023	0.0584073	0.111974	0.0740393	0.0330723	-0.0238163	-0.0440173	-0.226245	-0.253106	0.0226253	-0.224495	-0.244777	-0.259544	-0.115299	-0.0670983	0.0061473	-0.165626	-0.197801	-0.0529123	-0.19605	-0.0405463	-0.0373333	-0.121406	0.0310903	0.0135483	0.279689	0.0285283	0.171776	0.0606353	0.0588023	-0.0525113	0.0016743	0.124939	0.196295	0.127955	-0.138479	-0.198327	0.121112	-0.10307	-0.0782633	-0.0494723	-0.0836713	-0.159701	-0.0715953	-0.139864	-0.1643	-0.198834	0.0156053	-0.0208263	-0.252044	-0.2687	0.152427	-0.576181	-0.179835	-0.230069	-0.0972353	-0.184506	-0.249543	0.195189	0.236776	0.203784	0.122995	0.0138423	0.128582	-0.0073753	0.0749653	-0.0879513	-0.123486	-0.0988763	0.0661933	0.0814093	-0.0121223	0.0517853	0.0269443	0.0536853	-0.0131313	0.0075063	-0.105076	-0.0285883	-0.103569	0.0575073	-0.0305613	-0.200591	-0.0787373	-0.0719763	0.0249313	0.0840143	-0.0490143	-0.0726293	0.139638	0.0142983	-0.0849703	0.180024	0.11067	0.202708	-0.0123273	0.781462	1.87058	0.154715	0.180813	0.147582	0.111283	-0.0220253	-0.0859773	0.0908743	0.0842373	0.0750303	0.155254	0.185998	0.0777363	0.0485393	-0.173006	0.0448603	0.0261943	0.0230033	-0.137988	0.125029	0.0701363	-0.0168553	-0.0901773	-0.0859913	-0.0936843	0.149539	-0.0849453	-0.188749	-0.0209893	0.175523	-0.0398763	0.287893	0.144093	0.210947	0.952063	1.99876	0.467978	0.0898073	0.115103	0.160419	0.121153	0.101865	0.0935283	-0.296651	0.0836243	0.10164	0.128747	0.116248	0.0992793	0.0069493	-0.0015483	-0.0156523	-0.0178503	-0.351763	-0.113802	0.0602573	0.0998593	-0.222526	0.113249	0.0491003	0.0820223	0.11151	0.293414	-0.242445	0.117804	-0.113583	0.209318	0.232234	0.0317213	0	0.100243	0.345038	-0.100343	0.0171863	0.141007	-0.0135573	0.209813	0.0920683	0.101321	0.0446083	0.11244	-0.147489	-0.0060433	-0.27278	-0.237105	0	0	0	-0.466656	0.176091	0	-0.221849	0	0	0	-0.544068	0	0	-0.985277	-0.516145	-0.50515	-0.768391	-1.08368	-1.20412	-1.13354	-0.335792	-0.759429	-0.999131	-1.10701	-0.0992383	0.168786	0.0706873	0.0406573	0.13909	0.109556	0.0449443	0.0667203	-0.0969103	-0.0678203	0.916454	0	-0.544068	-0.407485	-0.653213	0	0	-0.884607	0	-0.653213	-0.687975	0	-0.39794	-0.517739	-0.845098	-0.469633	-0.567395	-1.7104	-1.09615	0	-0.895951	0	-1.18833	0	0	-1.10693	0.153596	-0.0026523	-0.0122893	0.183457	0.0746813	0.0967553	0.1295	-0.0193563	0.69897	0.653213	-0.140511	-0.150071	-0.249877	0	-0.726999	-0.845098	0	-0.823909	0.0000003	0	0	0.544068	-0.564271	-0.30103	-0.221849	-0.496007	-1.09925	0	0.138303	-0.561442	-0.936331	-1.16435	0	-0.897016	-0.0969103	0	1
-0.0994183	0.0322323	0.0457573	0.0739143	0.155947	-0.0176313	0.157793	0.132063	0.103276	0.110919	-0.0645843	0.0442043	0.0390043	0.0085123	-0.0208943	-0.134601	-0.0642473	0.110541	-0.0770683	0.0193383	0.157579	-0.0104303	-0.226822	-0.0342053	0.134888	0.131122	0.0360753	0.181055	0.0607143	-0.0704073	-0.0756303	0.22816	0.21541	0.160012	0.0895593	0.146526	0.0741263	-0.0349923	-0.13339	0.0476493	0.0341483	-0.0183783	-0.120804	0.0919383	0.0514373	0.0761413	0.0882723	0.0058893	0.142066	0.0926953	-0.0127743	0.123763	-0.216176	0.0218283	0.259326	0.149202	0.117174	0.122389	0.124642	0.0289723	-0.233674	0.180188	0.190271	-0.0118573	0.0736643	0.156507	-0.0735193	-0.18368	-0.195908	-0.0620083	-0.0507463	0.210189	0.0409663	-0.0226503	-0.141595	0.0194293	0.0237673	-0.0246673	0.0855573	0.0813933	0.0758673	0.112178	0.0717023	-0.0085563	0.104784	-0.0092103	-0.102717	0.0498223	0.0338803	-0.0039373	-0.143715	0.0695323	0.0119373	-0.126619	0.211014	-0.0641063	-0.167874	0.20123	0.0480343	0.300071	-0.0688573	0.0343243	0.0230183	0.238729	0.164677	0.102498	0.134563	-0.0129523	0.115274	0.0556743	0.0500493	-0.0023733	0.0873683	-0.137592	0.0790953	0.105417	-0.0330193	0.0802463	0.122363	0.0723553	-0.0439913	-0.106781	-0.36208	0.0706883	-0.0181403	0.26263	-0.305914	0.0931013	0.0555433	-0.196091	0.0958543	0.0491833	0.122336	0.0579923	-0.0483703	0.0872663	0.120201	0.0607113	0.0142563	0.0746513	0.126591	0.179882	-0.0735943	0.177052	0.0240593	-0.199993	-0.179967	0.0599153	-0.0866953	-0.0112813	0.0131333	0	-0.123913	-0.322452	-0.0572493	-0.0004073	-0.0847023	-0.105086	0.0550883	0.120491	0.0311583	0.182249	0.0506183	0.136878	0.0092943	0.0912753	0.159153	0.175082	0.0978403	-0.0054143	-0.0197843	0.119828	0.193895	-0.0030173	0.0859873	0.0403133	0.0885583	0.186245	0.0648023	0.0918443	0.0189813	-0.0585633	-0.0625863	0.0296083	-0.954243	-0.0237393	-0.236429	0.111992	0.119091	0.0138193	0.0351063	0.131195	0.0617233	-0.0319113	-0.0616733	0.197472	-0.0325293	0.0973783	0.0085983	-0.0355263	0.125507	-0.0171793	0.181767	0.0221893	0.100716	-0.0236953	0.0081723	0.152276	-0.0722323	0.115321	0.141124	0.143574	0.0363543	0.182428	0.205605	0.262604	0.0653573	0.191105	0.0787803	0.114388	0.0071683	0.0767093	-0.0193243	0.0899363	0.0963933	0.0987273	0.151539	0.117319	0.18068	0.163071	0	-0.145981	0.187118	0.181676	-0.0165313	-0.0852173	0.0843793	0.0755233	-0.0104373	0.133566	0.147568	0.0691223	-0.0100813	-0.0633013	0.0629943	-0.251444	-0.0373403	0.0616833	0	0.109944	0.110953	0.0336333	0.0868853	0.0584073	0.0796483	-0.0235323	0.0002083	0.0968543	0.0736553	0.191886	0.120039	0.137521	0.123874	0.174779	0.191267	-0.217126	-0.0665843	0.10958	0.154589	-0.410095	-0.0263963	0.127877	0.106982	0.0990993	-0.0302923	0.0967743	0.0792663	-0.0982443	0.826463	-0.0555293	0.0044543	0.125831	0.0993853	0.0402833	0.179474	0.192145	0.0274593	0.165428	-0.0585823	0.0624313	0.170912	0.0006283	0.0635323	0.132824	0.0699513	0.0987053	0.0925953	0.100828	0.0566153	0.101939	0.164737	-0.117993	0.142368	0.131013	0.191886	-0.160203	0.169342	0.0566053	0.142011	0.13176	0.277322	0.0759693	-0.0555893	0.0509693	-0.0067263	-0.0812393	0.0189063	0.0590593	0.0209953	0.108455	0.154527	0.0794133	-0.196587	0.126755	0	0.0350323	0.0396003	0.0595333	-0.0893413	-0.669007	-0.477121	-0.452298	0	0	0	-0.467361	-0.676694	-0.778151	0.740363	-0.196295	0.0818213	-0.0124903	0.116956	-0.0038433	0.129073	0.0790913	-0.128363	0.0874683	0.104382	0.0564103	0.17842	0.218108	-0.125689	0.0676553	0.158853	0.0481303	0.167369	0.123318	0.0476023	-0.113429	-0.458638	-0.0016933	0.0032843	0	-0.636822	0	0	-0.653213	-1.13033	0.0219693	0	-0.454258	0	0	-0.539912	0.0062493	0.133894	-0.108208	-0.141628	-0.12016	0.146559	0.111394	0.128297	-0.0144413	-0.307114	0.0042313	0.115049	0.1957	0.0510233	-0.273285	0.205455	0.0793753	0.169384	0.107675	0.19032	0.0467513	0	-0.0177443	0	0	-0.490086	-0.669007	-0.465383	-0.268845	-1.17609	0.0803233	0.146739	0.107064	0.112578	-0.0162023	0.110832	0.0792413	0.0561163	-0.0202483	-0.0723063	0.140108	-0.0321143	-0.0542823	0.0269173	0.117164	0.176091	-0.0993853	0.10331	0.0170693	0.0993003	0.232179	-0.496584	0.0316263	-0.0238303	0.0431293	0.172552	0.0131573	0.0762003	-0.124295	0.154977	0.0455423	-0.266115	0.0147763	0.0662943	0.172671	0.0674103	0.0549603	-0.0168373	0.0937393	-0.110527	-0.0851003	-0.0289503	0.129591	-0.683906	0.0134993	-0.131331	0.0888223	0.129715	0.148831	0.130197	0.121309	0.137284	0.120574	0.141329	0.0244533	0.107859	0.0219393	-0.0353463	0.0259943	0.153133	0.123682	0.0955723	0.0837033	0.0651223	-0.0702853	0.0379463	-0.0005523	0.105185	0.0934093	-0.327237	0.0697633	0.0553123	-0.0904303	0.0237383	0.0721483	-0.0609583	0.0037333	0.154362	-0.220257	-0.0838663	-0.411828	0.12722	-0.0554733	0.193993	0.0897363	-0.0818853	0.0215923	0.0368603	0.188293	0.0115873	-0.0584193	-0.122711	0.157381	0.19954	0.15585	0.0110253	0.0595123	-0.0113473	0.0446453	0.0318983	-0.132084	-0.0084393	0.0242353	0.0838833	0.133477	-0.495281	0.0228183	0.163194	-0.0627913	-0.0334763	0.0392133	0.0189503	0.0981913	-0.0033313	0.0386563	-0.563769	-0.0681203	0.0402833	-0.0847183	0.0778973	0.128445	0.0645113	-0.0319983	0.148837	0.179531	0.157131	0.0255253	-0.0909253	-0.0358933	0.0375003	0.0335283	0.105079	-0.0130693	-0.321776	-0.0123563	-0.210847	0.0210683	0.0536233	0.0314083	0.0700483	0.119682	-0.0432323	0.0632453	-0.0613913	0.160067	-0.0549853	0.108894	-0.0426123	0.0748653	0.0610003	0.109401	0.0654893	0.0767733	0.0864413	0.0527973	-0.0423943	0.150399	0.138094	0.0931513	0.115092	0.148821	0.151587	0.123196	-0.0766943	0.150751	0.0706663	0.188243	0.152951	0.0543583	-0.0875073	0.0568973	0.0839343	-0.0736573	-0.0602773	0.134437	-0.0853523	-0.0705003	-0.104577	-0.0325483	0.15696	-0.2195	0.0512373	-0.148432	0.0554623	0.115507	0.0474343	0.0706353	0.0499333	0.0374853	0.0057133	0.0643023	0.106605	-0.0142153	-0.0975733	0.0927783	0.0510383	-0.0921983	0.157238	0.161571	0.115704	0.0940353	-0.164857	0.202005	0.143594	0.0476633	-0.113688	0.178227	0.0911643	0.0702193	0.230102	0.0509943	0.0753513	-0.134512	-0.212929	0.0109143	0.0463213	0.0886093	-0.174546	-0.225959	0.0407533	-0.0452453	-0.0213493	-0.0795523	0.18941	0.16481	-0.122406	0.148956	-0.0718483	-0.0317303	0.0338453	-0.0355173	-0.0100673	0.0790563	0.180002	0.0454923	0.139529	-0.0722603	0.124147	0.117928	0.0170843	0.0687163	0.0795323	0.0702613	-0.0003703	0.137615	0.0835943	0.152575	0.0181923	0.0812153	-0.336372	-0.139493	0.125639	-0.0544953	0.0285753	0.168074	0.104067	0.104639	-0.135847	0.0578713	0.0306023	0.0092973	0.0521623	0.126117	-0.192667	0.0873783	0.0373383	0.0850313	0.0578103	0.0022813	0.0743253	0.0362333	0.0238333	0.0748933	-0.0712953	0.134064	0.106455	0.0709313	0.0941153	0.144479	0.0507553	0.0753773	0.147347	0.0543233	-0.0058873	-0.0399263	-0.0334593	0.111349	0.0631933	0.0785653	-0.0384893	0.0892433	-0.0054343	0.117207	-0.264221	0.111495	0.100569	0.0570963	0.0345723	0.0942013	0.0790813	-0.0389363	0.0448883	0.0848953	-0.132974	0.0987543	-0.0256843	0.0800153	-0.151876	0.141303	-0.0524213	0.0598433	0.0175693	-0.0452803	-0.116538	0.0342953	0.0581033	0.0128813	0.0877283	0.0917963	-0.0728653	0.14113	0.0851343	-0.0670023	0.0179323	0.0096603	-0.124575	0.0397323	0.0878743	0.130453	-0.0390943	0.133949	-0.0896543	0.0224253	0.0626473	0.0991613	-0.116817	0.0086473	-0.0271583	0.13761	-0.0243363	0.0498233	-0.0399373	0.138407	0.163642	0.118211	0.160689	-0.0546383	0.0926023	0.134607	-0.133064	0.125622	0.0245233	-0.116415	-0.0728253	0.127243	-0.0959823	-0.0661283	0.0887463	0.0092503	-0.195226	0.0292353	0.0033033	-0.21388	0.11254	0.0354553	0.0776053	-0.0374923	-0.108069	-0.13472	0.0578493	-0.0865283	0.0457573	0.156547	-0.0240703	0.0328813	-0.167739	-0.0179343	0.0417723	-0.0786213	-0.0738623	0.164893	-0.0711913	0.0552553	0.0620133	-0.221272	-0.598378	-0.160542	0.0619243	0.0011503	0.0398593	0.114856	0.0780743	-0.10207	0.0451153	0.0514973	-0.0791813	-0.273842	-0.0710093	-0.153265	-0.0326603	0.163554	0.0403633	-0.0617683	-0.151101	-0.0548293	0.0403473	-0.0650503	-0.129534	0.0953103	-0.12966	-0.0589123	-0.164726	-0.254856	-0.206326	-0.138271	-0.0282313	-0.0935723	-0.0983073	0.0948853	0.0474743	-0.292788	-0.108693	0.0789963	0.0208983	0.0838443	0.0820813	-0.0872343	0.0047513	-0.0152803	0.0676253	-0.0469773	-0.0076193	0.0027573	-0.0871503	-0.0678973	-0.158966	0.0643663	0.0920113	-0.0585153	-0.348011	0.121676	0.0976543	0.0364733	0.0175853	-0.157226	0.0315303	-0.0179483	-0.126437	-0.225128	-0.0701283	-0.0565943	-0.0874683	0.0521313	-0.111923	-0.0837403	-0.238077	-0.236876	-0.0280593	0.0763273	0.132288	0.0503643	-0.0520333	-0.0616883	0.0006683	-0.0294093	0.105279	0.0499073	-0.209293	-0.14763	0.116371	-0.0726663	0.164544	-0.347487	0.0079343	0.0154513	0.0590373	-0.284881	0.110051	-0.106688	0.0923773	0.0458853	-0.0315993	0.0182413	-0.0911723	-0.0724853	-0.0389183	-0.1622	-0.114185	-0.0813563	-0.186611	-0.0686833	0.0512523	0.162295	0.135161	0.104566	-0.0314173	0.0966173	-0.0321893	0.0479523	0.0607523	0.0775203	-0.0484013	0.0187653	0.13888	-0.283054	0.0836343	0.0619143	0.104037	0.10376	-0.0767213	0.0647933	-0.198255	-0.0328673	0.0650243	0.0369423	0.0369983	0.0055983	-0.0340523	-0.115599	0.258366	-0.345239	0.0082173	-0.202389	0.0846443	0.0209343	-0.140674	-0.16875	0.0721203	0.107128	-0.0834883	0.125579	0.122057	0.138224	0.0785573	0.0364773	0.105799	0.0295873	-0.0774123	-0.133387	0.0552043	0.0161093	-0.0541633	-0.0528423	0.154283	0.0671453	0.0480443	0.155068	0.0498743	0.13071	-0.0504393	-0.0767973	-0.0835063	-0.0422523	-0.0997213	0.0345473	0.0871853	0.0159583	0.0864623	0.0582223	-0.0337293	-0.0937893	-0.149377	-0.185019	0.113032	0.127259	0.0706553	0.0297703	0.144794	0.0170833	0.0935263	0.0936463	-0.0762473	0.0841643	0.109743	0.0356543	-0.0699723	0.0564893	0.0358763	-0.0501723	0.0956273	-0.0495703	-0.167468	-0.0298283	0.0624213	-0.111003	0.145992	0.103866	0.0511993	0.0710953	-0.0011563	0.0337463	0.0428203	-0.105767	0.0084433	0.0955403	-0.172742	0.121229	0.142467	0.0794353	-0.0615183	0.100776	0.0521483	0.0812203	0.105993	0.144495	0.111552	-0.0501943	0.0593733	-0.0002123	0.143898	-0.0468123	0.129057	0.109492	0.0741413	0.0933543	-0.0960963	0.0552593	-0.0051573	0.0782763	0.212332	0.0920413	0.0052423	0.0691193	0.122029	-0.0327993	-0.0212433	-0.0072613	0.146267	0.0189063	0.0759983	0.0354633	0.113501	0.0992403	0.0517003	-0.0346033	0.0955023	-0.0253673	0.0865543	0.13727	0.104133	0.0618383	0.0798853	0.0329783	0.0260133	-0.0126143	-0.171454	0.0290173	0.135855	0.0096833	0.0926853	-0.0054343	0.135374	0.0578683	0.0763263	-0.117713	0.118837	0.0436613	-0.0534443	-0.142947	-0.0251763	-0.109456	-0.0698033	0.0995173	0.0376033	-0.0786243	-0.0263093	-0.0937063	-0.0565183	0.0047153	0.142427	0.106686	-0.0136783	0.0718733	0.0055293	0.0913783	0.122285	0.0678313	0.0118663	0.0831403	0.0765713	0.0255823	0.0572613	0.0678073	0.0044443	-0.134576	-0.202436	-0.216575	-1.36173	0	-0.375664	-0.60206	0.425969	-0.564271	-1.39794	0	0	-0.255273	0	0	-1.0607	-0.778937	-0.619434	0	0	-0.425969	-0.264513	0.20412	-0.425969	-0.653213	-1.09691	0	0.18405	0.0140553	-0.0137803	0.0855733	-0.0542373	-0.0108633	0.116076	0.113654	-0.0880363	-0.214844	0.109805	0.0428223	0.60206	0	-0.544068	0.636822	-0.500227	-0.3928	0	-0.188326	-0.263241	0	0	0	-0.477121	0	0	-0.189056	0.20412	-0.895951	0	0	-0.30103	-0.69897	-1.12339	-0.778151	0.0352343	0.0789033	0.137108	0.140205	0.0146043	0.0553533	0.0474863	0.0955553	-0.30103	-0.447158	-0.135271	0.0362673	-1.02119	0	0.0000003	0	0	0	-0.654589	0	-0.60206	-1.17522	-0.497325	-0.529509	-0.380211	0	-0.778151	0	0.367977	0	0	0	0	-0.39794	-1.32222	0.0000003	-0.0166643	-0.236896	0.0207523	-0.164012	0.123491	0.158404	0.176934	0.154449	0.130307	0.214571	0.0802633	-0.0306693	0.0638443	0.0037823	-0.0164013	-0.148624	-0.166901	-0.146266	-0.267172	0.139215	0.0731233	-0.395507	0.0506813	0.166599	0.111843	0.0016473	0.0841973	0.132247	-1.60534	-0.161365	-0.0462933	-0.0203063	-0.681241	-0.567298	0.164616	0.195316	-0.222633	-0.148099	0.0937153	-0.159364	0.133395	0.105851	0.0068553	0.136104	0.238399	-0.653966	0.210663	0.124501	-0.0094593	-0.285582	-0.285236	0.0737863	-0.487331	-0.126003	-0.146346	0.114814	-0.0566593	0.0839113	0.0596463	0.0393023	0.150741	-0.0325663	0.237766	0.121173	-0.0671603	-0.0220123	-0.0337883	0.1387	-0.0397853	0.0257913	-0.0956533	0.0667673	0.0649203	-0.143194	-0.0697573	0.0921463	0.148063	0.16267	0.187754	0.183342	0.236863	-0.826213	0.0245483	0.115648	-0.0029323	-0.0356493	0.152778	0.0513593	0.266352	0.0788983	0.186762	-0.0184833	0.174364	0.0490783	0.0073493	0.0273803	0.209751	-0.0129793	-0.136545	0.183763	0.188283	0.0758993	0.229731	0.0600873	0.20905	0.186303	0.231055	0.0494093	0.0471533	0.0133543	-0.0103553	0.0788073	0.160297	-0.0012203	0.0337043	-0.0074063	0.124811	0.220038	0.221698	0.263241	0.0302043	0.0955833	-0.102232	0.0355473	0.141296	-0.0648373	0.0385203	0.0867143	-0.0834743	-0.0119573	-0.0095693	0.274785	0.0937173	-0.0202283	0.167517	0.113835	0.223905	0.123063	0.131071	0.0397573	0.0606733	0.0748513	0.143179	-0.119009	0.113943	0.113721	-0.0668683	0.104143	0.0017033	-0.14354	0.194282	-0.0429543	-0.175397	0.0201843	-0.0873133	-0.203993	-0.0765503	0.0558103	0.100549	-0.0333603	0.166901	-0.0399903	0.0448583	0.0084553	0.0629843	0.207468	0.246731	0.190507	0.0895033	-0.103112	-0.58285	0.0550263	-0.0581443	0.161318	0.0891353	0.166464	0.0540043	0.123263	-0.0316933	-0.191114	-0.0840163	0.0192813	0.146494	0.124753	0.182107	0.220494	0.0907023	0.0750483	0.189299	0.20335	0.233108	0.215943	0.0992203	0.108777	0.251162	0.184704	-0.129521	0.0677123	-0.0630763	-0.0259093	0.158301	-0.0129723	-0.0339293	0.0727423	0.100547	0.0376813	-0.0329083	-0.198159	0.0991033	0.0733933	-0.133403	0.126618	0.0979553	-0.0373003	0.107882	0.185008	0.149462	0.0717533	0.0889683	0.12926	0.0732783	0.183533	0.0957533	0.181087	0.166288	0.118792	0.193046	0.225128	0.116723	0.249647	0.184872	-0.507214	0.0405803	0.216019	0.192606	-0.0231963	0.171269	-0.0305353	0.144648	0.0976633	0.264721	0.672234	0.0406743	0.178231	0.205917	0.0775763	-0.180786	0.153815	0.0792863	0.113943	0.112008	-0.0371013	0.0178813	0.159636	0.0146943	0.136145	0.0883623	0.15553	-0.0183353	0.0872763	-0.223544	-0.268177	0.122814	0.139846	0.203182	0.103166	0.226122	0.162795	-0.0180463	0.0530313	0.247784	0.145627	0.0747253	-0.137633	0.129297	0.100048	-0.0409303	0.174941	0.0018293	0.0991513	-0.0754093	0.0260033	0.151793	0.0276933	-0.0105753	0.118272	-0.137538	0.122622	0.202433	0.13954	0.207251	0.224153	0.136036	0.0970493	0.0653343	0.0812483	0.152222	0.197489	0.224205	-0.0492623	0.230414	-0.0139203	0.130376	0.169509	-0.0244673	0.0817333	0.0541093	0.241229	0.0056843	0.182091	0.0519143	0.0963243	0.115119	0.133681	0.147901	0.139997	-0.0380413	0.0318033	0.130664	0.0834113	-0.121015	-0.0126043	-0.239182	0.176091	-0.0458323	-0.0512243	0.127456	-0.0016613	0.154189	0.0549913	0.169085	0.209138	0.0301313	0.138085	0.0890853	0.120041	0.156742	0.0776143	0.134602	0.167265	0.176968	0.149124	0.213138	0.129426	-0.111454	0.148252	0.19999	0.163005	0.197017	0.392456	0.250948	0.188299	0.132289	0.0600923	0.0660333	0.206509	-0.0226923	-0.325725	-0.121189	-0.0678323	0.138498	0.136521	0.120294	0.165295	0.118012	0.123708	0.0978073	-0.0151603	0.0953183	-0.0188393	-0.11577	0.209286	0.0442853	0.0025493	0.155546	0.122349	0.160039	0.17089	-0.130762	0.120303	0.193909	0.172731	0.0220653	-0.134395	0.120182	0.0850363	0.185343	0.145393	0.0583733	-0.0012033	0.0642073	0.150284	0.114276	0.0635033	0.110832	-0.0295293	0.0782433	0.0864033	0.134199	0.0785493	0.196669	0.163184	0.13846	0.121887	0.0584313	0.0418893	0.102447	0.205069	0.253213	0.220096	0.20251	0.129107	0.0747873	0.193927	0.171518	-0.0509953	0.0454343	0.0160083	0.155663	-0.0178803	0.11479	0.112834	0.0914233	-0.0024773	0.199243	0.129127	0.222716	0.112988	0.122315	0.143189	0.108272	-0.0855703	0.0047453	0.0237873	-0.0321083	-0.0389733	0.0500523	0.183048	0.0444023	0.18983	-0.146676	0.0175003	0.162303	0.101518	0.193341	0.148034	0.0997603	-0.0249323	0.0379853	0.146128	0.197226	0.0771663	0.0547993	0.123301	0.171225	0.0257183	0.174334	0.150703	0.153384	0.15288	-0.0826503	0.200296	0.124573	0.0465573	0.178215	0.190591	0.138902	0.0703853	0.122632	-0.168146	-0.0304983	-0.130989	0.156047	0.173976	0.0631553	0.18616	0.165744	0.165105	0.141877	-0.0867843	0.112529	0.1968	-0.0656503	0.138034	0.158167	0.154421	-0.166364	0.117822	0.193005	0.0382703	0.161587	0.14863	0.0374393	0.0534803	-0.0040333	-0.0347623	-0.142044	0.135674	-0.275141	-0.0737743	-0.0107683	-0.0310643	-0.0329853	0.0475053	-0.0004933	-0.0079993	0.114635	-0.0209103	0.0604653	0.18824	0.217975	0.197138	0.147288	0.0435733	0.162058	0.133624	0.0804593	0.216423	0.0340123	0.16687	0.14532	0.128549	0.153351	-0.0428653	0.168783	0.197371	0.158531	0.140064	0.174702	-0.0276633	0.0240353	0.156231	-0.219474	0.166276	0.0559413	-0.0665223	0.0609903	0.0442263	0.0742093	0.0242303	0.0611893	-0.0172993	-0.0115203	0.142568	0.0577973	-0.0649373	0.13108	0.100199	0.151239	0.0882793	0.0352783	-0.0087833	0.10439	0.0629593	0.109475	0.0943303	0.144162	0.106155	0.100652	0.146547	0.138701	0.118068	0.174569	0.0348673	0.173154	0.0504033	0.10048	0.135711	0.0407673	0.164955	0.146658	0.0565333	0.184053	0.0219023	0.0785643	0.182896	-0.675851	-0.0748113	-0.0450693	0.0911553	0.0136483	-0.0459633	-0.0969103	-0.0040373	0.0660323	0.135879	-0.0471473	-0.153677	0.214908	0.0348323	-0.193015	0.107184	0.120973	-0.0450413	0.0446013	0.0224473	0.0054073	0.0228753	0.0938253	0.195882	0.0713473	0.0531403	0.179086	0.0205033	0.159153	0.0567483	0.111463	-0.132038	0.161446	0.0978893	0.320569	0.168921	0.0489433	0.0656573	0.115767	0.148661	-0.0782893	-0.13001	-0.109704	-0.144819	0.116235	0.14338	-0.0529873	0.0947763	0.171441	0.181114	0.0518843	0.0392173	0.0066783	0.10457	0.0679773	0.223813	0.0624323	-0.0499133	0.143031	0.153933	0.131654	0.160259	0.0785113	0.18942	0.0906013	0.107958	0.0163903	0.116627	0.138412	0.167888	0.121065	0.0868383	0.131317	-0.185747	-0.0005333	0.0854203	0.0995863	0.266673	0.175413	0.166137	0.0624893	0.0604593	0.0795663	0.150284	0.0928893	0.134849	0.166006	0.0450603	0.0232613	0.17148	0.121044	0.123653	0.220131	-0.0210913	0.0944583	-0.0242613	0.155107	0.0761073	0.0988533	0.0512913	0.0323383	0.0853253	0.0173323	-0.0733813	-0.65277	0.139342	0.0834813	0.161097	0.0371153	0.116553	0.0994683	0.116652	-0.106545	-0.0734893	0.0865993	0.170234	0.135501	0.144604	0.155305	0.135844	0.151268	0.0878663	0.171512	-0.0317523	0.11199	-0.0754063	0.169104	0.193243	0.138267	0.0145013	0.0255233	0.0878513	0.115159	-0.0323603	0.173983	-0.138853	0.105144	0.0064493	0.0514943	0.0998653	0.0340173	-0.0987723	0.121571	0.138038	0.132444	0.0790063	0.113684	0.119774	0.0990263	0.162326	0.0633463	0.127998	0.151809	0.145756	0.144799	0.162635	0.147243	0.183662	0.0681623	0.180155	0.130163	0.102717	0.0854593	0.222835	0.0765253	0.0894723	0.0745513	0.167506	0.0450133	0.0573193	0.178524	0.0151903	0.107092	0.130314	-0.142143	0.104132	0.0354373	0.0104463	0.103168	-0.0132993	0.0937863	0.149391	0.137495	0.144492	0.0280783	0.0068643	0.0685053	0.120113	0.221849	-0.0163903	-0.0811723	0.0798633	-0.183827	0.0960493	0.143966	0.112676	0.0550043	0.0945303	-0.0982423	0.147482	0.0585913	0.132541	-0.277425	0.115864	0.0895013	0.0499633	0.113485	0.0275693	0.0718293	-0.0905283	0.0615353	0.100013	0.115659	-0.152801	-0.0458603	0.0425373	0.0574343	0.0200813	0.0871933	-0.0463433	0.0246193	0.118761	0.134585	0.0545813	-0.0081563	-0.0281363	-0.219586	-0.133942	-0.0205133	-0.146529	-0.46092	-0.0386153	0.0432173	0.0940503	0.0398113	0.0680653	-0.240401	0.0815593	-0.0292313	0.136956	-0.372768	-0.0983913	0.156347	0.183812	-0.162562	0.0217653	-0.0014333	-0.115968	-0.0422473	-0.122824	0.0777423	0.0176593	-0.0175113	0.0400643	-0.0044513	0.108492	0.14316	0.117213	0.0158353	0.0453313	0	-0.646527	-0.586562	-0.0191833	0.0716313	-0.0072153	-0.125492	0.0241223	0.0808133	0.0746343	-0.0063983	-0.0520943	-0.458292	-0.0871393	0.0290923	0.126997	-0.0180653	0.0294413	-0.0381053	-0.0374023	-0.0241523	-0.2197	-0.0472863	-0.117472	0.0632473	0.0380093	0.0913463	0.0252613	0.0340723	0.133907	0.0449743	-0.0168193	0.118838	-0.0039363	-0.0344013	-0.0451963	-0.0634373	-0.134523	0.140855	0.0392483	0.0914433	0.139233	0.205437	0.214461	0.133808	-0.112351	0.0261893	-0.491362	0.193102	0.0181633	-0.412844	-0.200035	-0.215327	0.126062	-0.0470953	0	-0.522879	0	-0.458638	0.0969103	-0.0579923	0.143562	0	0.0400533	0.0139533	-0.0079063	-0.0695083	-0.0416813	0.0001243	0.0652673	0.0120363	0.124015	-0.149257	-0.0870493	0.0686093	-0.103447	0.188061	0.0598043	0.0566223	-0.0003113	-0.884607	-0.100898	-0.657577	-0.200887	-0.0010773	0.0005383	-0.129103	0.0254923	0.0913183	0	0	0	0.845098	-0.0246013	-0.124939	-0.212924	-0.359022	-1.41497	0.120893	0	0.102753	-0.0035693	-0.162224	0.133597	0.167721	0.0019733	-0.0401213	-0.0293213	0.0781903	0.117804	-0.198028	-0.0099893	0.205339	0.142215	0.0244653	0.164933	0.0862823	-0.0694803	-0.0387083	0.0998743	-0.110348	0.122131	0.0785143	-0.141584	-1.11394	0.30103	0.0000003	-0.845098	-0.196295	-0.156808	-0.0124413	-0.568202	0.69897	-0.176091	0.151535	-0.243038	-0.0225993	0.0969103	0.0969103	0.133032	-0.0095153	-0.0184713	0.0310343	0.0239483	0.0852553	0.114519	-0.0123163	-0.740363	0.0243543	-0.152657	0.0881053	-0.0130163	0.0784033	0.0079323	-0.0691993	0.117623	-0.0820653	-0.143166	0.0539943	0.140802	0.124832	-0.0396473	0.140071	0.158469	0.101965	-0.0112463	0.106499	0.124939	0.0846003	0.0392343	0.0741503	-0.0195123	0.121889	0	0.0925453	0.0964663	-0.0239643	-0.0202763	0.0288093	-0.122596	0.165164	-0.0104973	0.0818823	0	0.0059763	-0.108204	0.0462513	0.0963423	0.141547	0.118172	0.181728	0.0542033	-0.0264613	0.0060723	0.0515033	0.0557503	0.0577823	0.0517233	0.0005563	0.0724473	0.0296023	0.111684	0.134486	0.0729533	0.0483593	-0.0063463	0.143981	0.15547	0	0.0558033	0.115602	0.152914	-0.0462753	0.0359293	0.0553443	-0.0159593	0.197001	0.107656	-0.69897	-0.669007	0.129276	-0.119629	0.173446	0.133077	0.124939	-0.0062213	-0.0280293	-0.0706623	-0.38381	-0.21029	-0.0626213	0.159829	0.0908673	0.117473	0.0930463	0.229801	0.150625	0.0980573	0.166906	0.139968	-0.0062683	0.146318	0.0971033	0.114437	0.0103963	0.0407883	0.0135253	0.0990133	0.0981673	0.107565	-0.0059033	0.0476173	0.0626473	-0.139492	-0.183717	-0.205363	-0.138303	0	0	0	0.30103	-0.138303	-0.500602	-0.263241	-0.357935	-0.263241	0.30103	0.0280293	-0.30103	0.0413933	-0.263241	-0.612784	0.30103	0	-0.230449	0	-0.322219	0.30103	-0.30737	0.221849	0.0705093	0.110232	0.0901473	0.152736	0.0614673	0.0929773	0.0722253	-0.0454523	-0.131794	-0.0888063	0.113479	0.143422	0	0	0.146128	0	0	-1.23045	0	0	-0.424093	0	0	0	0	0	-0.0969103	0	0	-0.50515	-0.778151	0	-0.492916	-0.61845	0	-0.69897	0.0633463	0.122922	-0.0548473	0.0821643	0.0895763	0.0869643	0.0561253	0.0840413	-0.113943	0	0.102001	-0.120405	-0.342423	0	0	0.0413933	0.0000003	0	0	-1.32222	-0.43612	0.20412	-0.508155	0	0	0	0.109144	0	0	0	0	-0.662758	0	-0.268845	0.30103	-1.24304	0.0368453	-0.0453773	-0.0892133	-0.0099133	0.108647	0.0942153	0.0893313	0.0624163	0.0081183	-0.197811	0.497325	-0.0046203	-0.184306	-0.0740603	-0.0808743	0.0848813	-0.0932073	-0.0311893	-0.15138	-0.0295753	0.0085733	-0.0484593	0.0521963	0.147547	-0.229041	-0.0401493	0.122554	-0.0894483	0.118981	-0.0529013	-0.220118	-0.302275	-0.0283633	0.0805743	0.0660363	0.116118	-0.0111553	-0.0057133	-0.0589283	-0.0062453	0.0537453	-0.0194623	-0.0565883	0.0341023	-0.0692213	-0.373433	-0.0423053	-0.0224353	0.0849223	-0.0019203	-0.0634463	0.0459153	-0.198705	0.0125323	0.408971	-0.121123	0.0872933	0.0510833	-0.0190733	-0.169263	0.0569693	-0.762714	0.128283	-0.899456	0.263241	0.1236	-0.374613	0.110871	0.0138123	-0.116545	-0.0051353	0.211446	0.0761553	-0.0864483	0.0882773	-0.0864523	-0.0155823	0.0386673	0.0773753	0.0745803	0.0190783	0.111957	0.0817083	0.103009	-0.0381493	-0.140853	-0.0071353	-0.227389	-0.416322	-0.128722	-0.189274	0.198903	-0.0500403	-0.0101223	0.0845663	0.0558533	0.0507883	-0.0205473	0.14096	0.0230583	-0.0254723	0.0147713	-0.0845033	-0.307372	-0.0520243	0.0008903	0.0653213	-0.154836	0.0613533	0.340245	0.0502783	0.0744073	0.0345233	-0.0613473	-0.0243223	-0.0445343	0.0871823	0.0843093	0.140431	-0.0598883	-0.635032	-0.0809873	0.0426623	-0.0902633	0.0822303	0.158874	-0.0215173	0.0964713	-0.0502863	0.0676873	-0.0789313	0.0570483	-0.0642793	-0.0110213	-0.357657	-0.0825773	0.0000003	0.0212383	0.204768	-0.0107513	0.0859743	-0.0132453	0.0513613	-0.0342663	-0.0350083	-0.103825	-0.0914243	0.0070813	0.0111483	-0.0496763	0.0491453	0.0758903	-0.0234353	-0.157495	0.0151363	0.105929	-0.0492183	-0.0140413	-0.347617	0.0031663	-0.0099163	0.103736	-0.0560523	0.0737713	0.0717993	0.0688673	0.0351853	0.145745	0.0267753	-0.0158683	0.0226063	-0.280476	-0.0119653	0.0838333	0.0454423	-0.0589643	0.0584633	0.0650823	0.0969103	-0.0542073	0.0299213	-0.0956233	0.0473323	0.0000003	0.0418193	-0.0202633	0.0881363	0.0876693	-0.0117703	0.104709	0.107829	-0.0029443	0.0924713	-0.0009373	-0.0121213	-0.108139	-0.110388	0.0266743	0.0691273	-0.0240053	-0.0004443	-0.185041	0.0507453	0.0494263	-0.18891	-0.0876143	0.0129223	0.0249563	0.0916143	0.0590413	0.0853463	0.0340563	0.0453293	-0.154951	0.0833283	0.0199063	-0.13248	-0.0193453	-0.0486823	0.0680383	0.0536853	0.0212223	-0.0294893	0.0827933	0.0616983	0.0577863	0.0626683	0.0159813	0.0809363	0.144342	0.0587383	0.0306163	-0.0041643	0.123604	0.0400943	0.117695	-0.236334	0.0374283	0.0512173	0.0253343	-0.0724913	0.0422843	-0.12888	-0.145644	-0.0304703	-0.0442603	-0.0665603	-0.0664943	-0.0964433	0.0676533	-0.0208443	-0.116482	0.0668283	0.0721173	0.109756	-0.146559	0.0577543	0.112074	0.131352	0.121015	-0.0307623	-0.0327413	0.0723393	0.0349463	0.0703313	0.206038	0.0264113	0.0703223	0.106382	0.217227	-0.0161043	0.0282083	0.0640323	0.0275883	-0.0678323	0.0054173	-0.0139873	0.0176813	-0.297646	0.0078733	0.0091243	-0.0247563	-0.268016	0.0384583	0.0548943	0.0462643	0.0646573	0.0611543	0.0901193	-0.0854963	0.126811	-0.0197443	0.0799983	0.129388	0.0546093	0.0633803	0.0345403	0.0099743	0.0128023	-0.0638773	-0.0015003	-0.0351013	0.0251013	-0.0141723	-0.100115	-0.0025203	-0.0216673	0.0001953	0.0454953	-0.0444603	0.0580763	0.0601053	-0.0984663	-0.0510713	0.0691683	0.0774973	-0.0737863	0.0584213	-0.0172503	0.0399953	0.0624373	0.0744313	0.0518423	-0.0636073	-0.0377613	-0.0392883	0.0460663	-0.152739	0.0641473	0.0708493	0.100892	-0.0511533	0.0471643	0.0620663	0.0794663	0.0269123	0.0513323	-0.143669	0.0433413	0.0563843	0.134582	0.0443503	-0.0231243	-0.0476543	0.0051913	0.0608303	-0.0607393	-0.0747043	0.0265133	0.0463423	0.0599403	-0.0284563	-0.0550553	0.0047733	0.0720583	0.115378	0.0473173	0.0904863	0.0149933	-0.0057103	0.0303923	-0.0483053	-0.110091	0.0547263	0.0934223	0.103816	-0.0163453	0.107276	-0.125595	0.0150383	0.102352	0.0843213	0.0489043	0.107131	0.0680503	0.107424	-0.180267	-0.12794	0.0150953	0.0468273	-0.195233	0.0727723	0.0271133	0.128781	0.0551353	0.0816483	0.115116	0.0632203	0.0824593	-0.165779	-0.0315213	0.0357563	-0.0425953	0.0333203	-0.0217653	-0.0739133	0.0715403	0.0625123	-0.0016893	0.108472	0.0481343	-0.0151893	-0.0561133	-0.108648	0.0801843	0.0482203	0.0682443	0.0864633	0.0364173	0.0402913	-0.0805643	0.110455	-0.0103643	0.0900123	0.0813983	-0.175692	-0.0433863	0.0365543	0.0708853	0.0704563	-0.0241963	-0.0239673	0.0723193	0.0842533	0.0213363	0.0434663	-0.0162033	0.0259243	-0.0594773	-0.0149793	0.0015513	0.0832293	-0.153053	0.121944	-0.158484	0.0912703	0.0860903	0.0020823	0.0477123	-0.0200763	0.0240493	0.0280893	0.0585233	-0.0221413	0.0843953	0.0790123	0.0950683	0.0208503	0.0533743	-0.333143	-0.162516	0.0607483	0.0114443	-0.0683223	-0.161854	0.0712303	0.0176563	-0.307242	-0.0056113	0.0312943	0.0599123	0.0087343	0.0984433	0.0593043	-0.0661993	-0.0194753	-0.163337	-0.0856273	0.12896	0.0902643	-0.275063	0.0768833	0.131543	0.0725143	0.0572173	0.0837083	0.0370203	-0.0675573	-0.0745003	-0.0006563	0.0365493	-0.0441183	0.0568333	0.0870673	0.0280103	0.0295493	-0.0133003	-0.0720573	-0.0066553	0.0124713	-0.0705973	0.0710863	-0.162783	0.0472803	-0.0421103	0.0277543	0.0855213	0.0537083	0.105569	0.0753753	0.0439473	-0.0289483	-0.19798	0.0486303	0.0853133	-0.0122523	0.232925	0.0259193	-0.0614153	0.0503873	0.0949953	0.0971513	0.0713563	-0.0020533	-0.419687	0.0596623	0.0457573	-0.0268933	0.0914233	0.0465273	-0.0023113	-0.144398	0.0162723	0.0132783	0.0308873	0.0159863	-0.0679323	0.0100643	0.0494243	0.0745983	0.0763233	0.110995	0.0356133	-0.220846	-0.0609653	0.0572313	0.0028443	0.0488443	-0.12038	0.0805513	0.0245483	-0.215229	-0.0692583	0.0071763	-0.13451	0.0285163	0.0179913	-0.0392463	0.0152903	0.0588543	0.0353433	-0.0182443	0.0793383	-0.0777543	0.0231343	0.0199193	0.0166303	-0.119839	0.0771783	-0.218935	-0.257313	0.0020723	-0.0534143	-0.0399853	0.0645303	0.0550083	0.141455	0.0640503	0.102889	0.0885873	0.110652	0.0212963	0.0201583	-0.0120723	-0.0092593	-0.0136243	0.0152783	-0.276373	0.0150453	-0.0239043	0.0024493	0.0522123	-0.0984853	-0.15322	-0.0618393	0.0411193	0.0228653	0.0327163	0.0731863	0.0185683	-0.147314	-0.0927653	0.0506733	-0.0653243	-0.0651983	0.0547793	0.0631143	0.0469523	0.0009693	0.0417613	0.0112653	0.0666493	0.0636363	0.0770253	0.0756383	0.0564003	-0.0030073	-0.0479913	-0.10088	-0.167153	0.0383393	0.0664423	-0.0262113	0.0920583	0.0026903	-0.0602283	0.0922863	-0.0563603	-0.0617463	-0.239223	0.0188083	0.0538573	-0.0046433	-0.0976143	0.0842183	0.0335393	-0.0903663	0.0588483	0.0133643	0.0853913	-0.0109443	-0.0545553	0.0305813	0.0125423	0.0799823	-0.0317233	0.123664	-0.0227953	0.0711083	-0.0338973	0.0708313	0.0436923	0.0663173	0.0646983	0.0948873	0.0968763	0.0116113	-0.0423123	0.0433693	0.0889113	0.113225	0.0831253	0.0075703	0.0515413	0.144362	-0.12567	-0.0442433	0.101639	0.0036163	0.0433093	-0.0380903	-0.0454743	-0.0107473	0.149556	0.0590533	-0.0522673	0.0715433	-0.0778333	0.139658	0.0401263	0.0304813	-0.0200903	-0.0092963	0.149026	-0.0197543	0.0380393	0.0323853	-0.0866933	0.473977	0.0543233	0.0461663	0.0264873	-0.0176833	0.0616143	0.0439983	0.0716103	-0.0052003	0.11174	-0.0626073	0.0198173	0.0590173	-0.0115443	0.0205823	-0.145446	0.0653363	0.162727	-0.0834183	-0.0021363	-0.0081773	0.0797873	-0.0455653	-0.115118	0.0679003	0.0023603	0.0587933	0.0120273	0.0850373	0.0531753	0.0617583	-0.0372623	0.0510023	-0.0452733	0.0734663	0.0393413	-0.0618513	-0.297627	0.0447493	0.0199253	-0.0279903	0.0667703	0.170566	0.109757	0.129728	0.109129	0.0714473	-0.0163903	0.0589583	0.0828173	0.0751753	0.0738023	0.0512463	1.23045	0.0084943	0.101802	-0.149115	0.0225633	0.0261313	-0.0409393	0.0079423	0.0891253	-0.0238233	0.0501373	-0.0480353	0.0271493	0.0292613	0.127695	-0.0716163	0.0270243	0.0323013	0.0539093	0.0082443	0.101272	-0.0422683	0.0605083	-0.0653513	0.0293783	-0.0090943	0.114061	-0.0173693	0.0185913	-0.0005243	0.0487353	-0.0480823	0.0484123	0	0.136382	-0.10516	-0.164856	-0.144981	0.0415203	0.0490043	-0.0121463	-0.0820023	-0.118295	-0.0121213	-0.0308813	-0.0954303	-0.457001	-0.13873	0.0383363	-0.0455473	0.0136803	-0.135673	0.0176313	-0.151337	-0.175222	-0.0466383	-0.253652	-0.0254213	-0.170696	-0.0918853	-0.0757663	0.0958083	0.0010933	0.0122603	0.136151	-0.0472643	-0.262577	0.0411473	-0.0433193	0.0147793	-0.151314	-0.116051	-0.0725143	0.0050723	-0.140457	-0.0215533	0.0019393	-0.0467193	-0.109216	-0.0163333	-0.129363	0.0223433	-0.0898183	-0.27567	-0.0692113	-0.0999223	-0.210481	-0.0012023	0.0510873	-0.128282	-0.0956023	-0.115723	0.101345	-0.0305493	-0.0484703	-0.126403	0.0056973	0.0669473	0.0708363	0.0160823	-0.0861343	0.0399493	0.0099063	-0.0280293	-0.0092843	-0.358257	-0.197733	-0.144157	-0.191939	-0.651591	-0.14435	0.0554703	-0.244945	-0.0226103	-0.103359	0.0588443	-0.0868713	-0.0964173	0.0510523	-0.137897	0.0512223	-0.347819	0.0010923	0.234424	-0.173667	-0.365774	-0.0494333	-0.0677843	0.0138403	-0.171623	-0.0649733	-0.377418	0.0092033	0.0713773	0.144354	0.100099	0.0911843	-0.0539873	0.0343953	0.118897	0.0398663	-0.0422253	-0.0642063	0.0284113	0.0125713	0.0580843	0.0571793	0.0769843	0.0480873	0.0801243	0.0146013	0.0322713	-0.0371523	-0.0814273	-0.0645933	-0.283679	-0.232337	-0.0165693	0.0204753	0.0244903	-0.173508	0.0107903	0.0015173	-0.132869	-0.0856693	-0.0112093	0.0264413	0.0091583	0.0389613	0.130438	-0.0150383	0.0653743	0.148368	0.0255293	0.0096123	0.101013	0.0860773	0.0738763	-0.0475783	-0.0573333	-0.149666	0.0821003	0.0835703	-0.0268523	-0.114023	0.0010443	0.0973573	-0.0204033	0.0026763	0.0486883	-0.0600643	-0.149613	-0.224517	0.0715153	-0.0262953	-0.0966173	-0.0123563	-0.270664	0.313328	0.0074243	-0.101255	0.0478363	0.0538633	0.0069773	-0.0589343	0.140781	0.0659383	-0.105112	-0.0587783	0.121558	0.0397873	-0.0628083	0.0135863	0.0750603	0.0391643	0.0395643	-0.0378123	0.0559083	0.110382	0.0780403	0.0477483	0.0444783	0.0426773	-0.127305	-0.0171333	0.203978	-0.15381	-0.0060313	0.272668	-0.0255473	-0.0867213	-0.294274	-0.123624	-0.146128	-0.0360983	-0.231949	-0.416316	0.0105913	0.0064173	-0.0503273	0.0165403	-0.0876273	0.169484	0.0789133	-0.0443553	-0.0028313	0.108406	0.0484573	0.0548723	0.0805273	-0.0990413	0.0195103	0.0681103	0.0144623	-0.0181493	0.0043243	0.0429593	0.0420273	0.0274013	-0.0020143	0.0153983	-0.0229443	-0.0127263	0.0147173	-0.0570173	-0.0235513	-0.0570013	0.0447323	0.0597503	-0.0964943	0.0341783	0.0403403	0.0129223	0.0301233	0.0491813	0.0241583	0.0226953	0.158045	0.100001	0.115937	0.0634043	0.138842	-0.130252	0.0465183	0.0662393	0.0977833	-0.0127093	-0.0151763	-0.0034433	0.0602923	0.0731833	0.0322973	0.0467523	0.102023	0.0166573	-0.0307363	-0.191677	0.0502573	-0.0217713	-0.0408603	0.0405723	0.0198753	0.0180153	0.0146163	-0.0860313	-0.0170263	0.0445243	0.0292213	-0.0077803	-0.112727	0.0637603	0.0573173	0.0781253	0.163292	0.132449	0.0733723	-0.0255873	0.0625933	-0.197297	-0.0742903	-0.0095453	-0.0006963	0.0360833	0.0847073	-0.192717	0.0396473	0.0186513	0.0020183	-0.0342363	0.0861003	0.0834983	0.0221543	0.0278293	-0.0808463	-0.120661	-0.0649353	0.0551593	-0.0628823	0.0799153	0.0251493	0.0749083	-0.0258843	-0.0096233	-0.0237923	-0.186238	0.104527	0.0191313	0.0385113	0.0738063	0.104292	0.0330933	0.108715	0.0663553	-0.0378363	0.0038073	0.0021433	0.0529773	0.0071233	0.0057183	-0.188555	-0.207191	0	0	0	0	0	-0.823909	0	-0.60206	-0.477121	-0.71321	-0.159701	0	0	-0.433656	0.196295	-0.455293	-0.812913	-1.07918	0.268845	0.60206	-1.15151	-0.30103	0	-1.04139	0.134758	0.0857433	0.0464153	0.0166933	0.0892893	0.0920793	-0.0784483	0.0206143	-0.192119	-0.233278	-0.0399413	-0.0590453	0.380211	0	0	0.30103	0	0	0.124939	0	-0.196295	0	0	0	0.0000003	0	-0.352183	0	0	-0.0969103	-0.39794	-0.0969103	0	0.0000003	0	0.30103	0.0960253	-0.0567243	-0.0008823	0.0737863	0.0827183	-0.0018703	-0.124306	0.0234453	0	0	-0.0282003	-0.110224	0	-0.719946	0	-0.367977	-0.615424	0.20412	-0.255273	0	0	-0.60206	0	0.0725513	-0.134699	0	-0.744428	-0.425969	-0.772077	0.60206	0	-0.0669473	-1.04139	0	-0.0969103	0	-0.10043	0.0117973	-0.0089853	-0.0498133	0.0676213	0.0701543	0.0587403	0.0854583	-0.166331	0.0667833	0.126333	0.0440383	-0.0523983	0.0854513	-0.0254153	0.145905	0.0540833	-0.179957	0.0173743	-0.0093003	0.0821413	0.0549503	0.11453	0.0612633	0.0701133	0.0413123	-0.200072	0.0233463	0.0828203	0.0754493	0.137314	-0.0884853	0.0642133	0.137773	-0.0087883	0.0225873	-0.13884	-0.107626	-0.0860983	-0.0846963	0.0595863	-0.0872053	0.0403843	0.0879313	0.0922973	0.132356	0.135934	-0.0132283	0.0375433	0.0116933	0.106624	0.0859963	-0.101667	-0.437613	0.0281693	0.0597843	-0.0182873	-0.0654653	0.0190973	-0.0659913	0.172094	0.1205	0.157111	0.0159473	0.124595	-0.255081	0.113222	-0.0378373	0.0665343	0.128588	0.0568893	0.231866	-0.0737633	0.0779773	-0.138171	-0.169108	0.0434193	-0.0517223	0.0972113	0.0598073	0.0353883	0.174875	0.0818683	0.0900873	-0.184332	0.0700553	0.0710633	0.0481473	0.231949	0.0122953	0.101176	-0.114659	0.115684	0.103174	-0.0531673	0.108966	-0.0280293	0.0442903	-0.137201	-0.0679293	0.103827	0.203353	-0.11195	-0.101182	0.140165	-0.0789383	0.0430443	0.0677043	-0.0611283	-0.0124533	0.0648273	-0.0537823	0.0460733	0.0737013	-0.0996513	0.0857673	0.112862	0.130968	0.169751	-0.0073333	-0.0555333	-0.0444783	0.0792593	0.179765	-0.375077	0.156553	0.0330443	0.0710823	-0.0812053	0.0327183	0.0450513	0.108272	0.128318	0.0579203	-0.103057	0.0364613	0.0998923	-0.0497363	-0.0700313	0.121018	0.0483363	-0.0717523	-0.0909343	0.0709703	-0.0280163	-0.0893103	-0.0214103	0.101113	0.0923713	0.0778123	0.174248	0.0464383	0.0975853	0.107515	0.133926	0.162966	0.124939	0.0329023	0.0946993	0.198176	0.0633113	-0.281556	0.0574773	-0.181105	0.0657473	-0.0718793	0.182892	-0.0469563	0.0356013	0.0230633	0.0916233	0.0506293	0.101128	0.0029163	0.0813403	0.127641	0.0343343	0.0068153	-0.0131683	0.0498053	-0.191211	0.0075233	0.0494493	0.0615263	0.103489	0.0687073	-0.283095	0.0532713	0.101829	0.209074	0.151335	0.166704	0.133781	-0.19382	0.10842	0.123449	0.205302	0.107587	0.0923853	0.0905643	0.0561663	0.0420833	0.0594803	-0.110698	0.189105	0.19436	0.137457	0.188122	0.164672	0.0178623	-0.0718133	0.0422133	-0.0893873	0.0409883	0.0488593	0.0332943	-0.0666533	0.0567793	0.146989	-0.0580603	0.0704923	0.0192833	0.0898183	-0.170198	0.0450033	0.0912543	0.13803	0.108297	-0.0118533	-0.0086643	-0.116554	0.172246	0.177924	0.0843713	0.0959613	0.0642643	0.0579923	-0.0327933	0.0998023	0.0541853	-0.34721	0.241579	0.0992693	0.0231423	-0.133608	0.0811393	-0.0177293	-0.0852593	0.0730123	0.0615663	0.0762713	-0.0725013	0.0699913	0.0471243	-0.0584503	0.0665973	-0.0432343	0.0600503	0.104385	-0.0349333	-0.0926753	0.0881853	0.0441463	0.0953283	-0.0314263	0.0363203	-0.0053043	0.0884143	-0.0594543	0.0963713	0.0033133	0.0681123	0.0942703	0.0984663	0.0521333	0.0535383	0.0559293	-0.0444513	-0.0810043	0.0871953	0.0301583	0.0771183	0.0561483	-0.0036313	0.119245	0.0698753	0.109061	0.0420463	0.0948993	0.129006	0.0397553	0.0513333	0.0503533	0.102662	-0.0433123	0.0676213	0.0356503	0.0788113	0.120137	0.1069	0.0802863	0.0597233	0.0407183	0.164042	0.0465123	0.0630713	0.0449063	0.0840123	0.0046143	-0.0441293	0.0509913	0.132327	0.0775613	0.10501	-0.0081873	0.131695	0.0578503	0.0569053	0.10356	0.0008933	0.15945	0.0849123	-0.0791933	0.142045	-0.222715	-0.147149	0.0800303	-0.105016	0.0707053	0.0582283	0.133474	0.100419	0.0956493	0.0413043	-0.238847	0.105433	-0.0600753	0.11304	-0.227085	0.109635	-0.0090603	0.0671913	0.108919	-0.0905763	0.0776453	0.0819503	-0.0087573	0.100128	0.167904	0.0284433	0.115	0.0844513	0.0961373	0.107267	0.0424323	0.0934223	0.0683703	0.118908	0.132845	0.0421013	-0.0267933	0.0139223	0.0159603	-0.0810153	0.0641893	0.0416583	-0.0754933	0.125769	0.0662723	-0.0213123	0.0492763	0.104027	0.0404773	0.103075	0.0760503	0.100539	0.0275993	0.0456003	0.0657193	0.0382103	0.185504	0.136657	0.146438	0.108329	0.0086963	-0.0372763	0.0804103	0.0073393	0.117268	0.0287333	0.0954013	0.148782	0.178652	0.0821423	0.0870603	-0.113103	0.0474673	-0.0747003	0.0452143	0.0921203	-0.0267183	0.0754553	0.0740833	0.111387	0.0704563	-0.341389	0.122067	0.0884813	0.0900813	-0.0199933	0.0998283	0.165665	0.106993	0.0943483	-0.0481323	0.103566	-0.0356163	0.0602443	0.0031573	0.0709643	0.132829	0.111522	0.0911743	0.182555	-0.0286003	0.0741393	0.1305	0.133449	0.0671313	0.133001	0.124549	0.0757023	-0.0880793	0.0015373	-0.0792023	-0.148613	0.133297	-0.131177	0.125542	0.0838913	-0.203071	0.0517133	-0.260685	-0.18887	0.0366293	-0.0363803	0.0844413	0.100707	0.0557823	-0.174834	0.0747983	-0.112147	-0.0237543	0.0782953	0.0198893	-0.0677523	-0.0051983	-0.0189953	0.0766603	0.0571933	0.0620563	0.0464483	0.0494333	-0.135824	-0.0083223	0.0178023	0	0.0896263	0.0614803	-0.222324	-0.0165783	0.0980233	0.0087373	0.0669473	-0.0263503	0.127411	-0.0286453	0.0601123	-0.0390833	-0.0408913	-0.0034593	0.0179433	0.0862053	0.135421	-0.0102263	0.0388433	0.0696573	-0.0010173	0.0528733	0.0870573	-0.0222523	-0.0782903	0.0912013	0.112476	0.0793263	0.0169973	-0.0490743	0.129402	-0.0680713	0.0850923	0.0726093	0.351876	-0.124939	0.0596093	0.0149823	-0.0694753	-0.186003	-0.148156	-0.0473193	0.0222323	0.0774443	0.0822363	-0.0827693	0.0184543	0.134619	-0.106292	-0.0105973	-0.0083793	0.106639	0.0412533	0.0821743	-0.0393883	0.0537023	0.0145033	-0.119394	0.0912973	-0.0011833	-0.0189903	0.0100283	0.0986793	-0.0305033	0	-0.254917	0.108682	0.0156263	0.0725513	0.0818183	0.0556763	0.113994	0.0687743	-0.0909773	0.0392363	-0.0397813	-0.0319383	-0.205472	-0.0392603	-0.0538223	-0.348455	0.0223443	0.0257723	-0.106874	-0.141575	0.0093743	0.0144743	-0.0049313	0.0349403	-0.0140393	-0.172943	0.0515963	0.0856353	0.281566	0.0177493	0.0309073	0.111617	0.1971	0.0798823	-0.0310633	0.109109	-0.0074903	0.0725513	0.0897313	0.110422	0.103794	0.0598603	0.105	0.174132	0.0033843	-0.265549	-0.0970033	-0.0238183	-0.100189	-0.0160693	-0.0266823	-0.155135	0.0140453	-0.0697033	-0.131327	-0.0668363	-0.0664153	0.0438983	-0.132997	0.120088	0.0353543	0.238434	0.0008363	0.0382243	0.0236913	0.0627103	0.0809873	0.0590153	0.120723	0.0004643	0.0998533	0.11667	0.0473743	0.132903	0.14709	0.0910123	0.0862843	-0.0361603	0.116676	0.0106553	-0.0040813	-0.0065403	0.0434893	0.0489053	0.113711	0.0054003	-0.0488423	-0.0281063	0.0327333	0.0206693	0.0662753	0.0127563	0.0698743	-0.0105413	-0.0498833	0.168841	0.0969103	-0.0271923	0.0780623	0.0998893	0.0507603	-0.0233013	0.0005353	-0.403692	-0.0123153	0.0566233	0.132691	-0.954243	0.0769703	0.191943	0	-0.0309213	0.0601803	0.0061293	0.0675183	0.0193973	0	-0.16481	-0.385351	0	0.0295553	0.0101803	0.0405583	0.0680403	-0.407485	-0.176561	0.0142083	0.0038403	0.0022343	-0.181892	0.0430733	0.119673	0.0257913	-0.0348773	0.0491353	0.0591473	0.0725513	0.0553193	0.0519313	0.0683443	0.0879003	-0.0293013	-0.112618	-0.0010393	0.0254353	-0.187117	0.0194823	-0.0532463	0.0382133	0.0916833	0.0126723	0.0346073	-0.0359433	-0.0864103	0.0743293	0.0804413	0.0552553	0.0608613	0.0750653	-0.0977563	-0.0481223	-0.0390293	0	0.118284	0.0532263	0.0501703	0.0677663	0.11751	-0.0245343	0.0424993	0.0464763	0.0696153	-0.0035993	0.115606	0.0607943	0.0904823	0.0023313	0.0571643	-0.0237923	-0.0088023	-0.0261043	0.0952363	-0.267597	0.0116543	0.0357023	-0.0152653	0.0141393	0.0238993	0.0901503	-0.105843	-0.0248183	0.0178063	0.268648	0	0.109144	-0.740363	0.0347013	0.108382	0.0480843	0.0123353	0.0932943	0.0443743	0.0896903	0.166722	0.106638	0.0086343	0.0522783	0.0546533	0.0353343	0.0047203	0.0399393	0.137491	-0.0042623	-0.0337623	-0.190868	0.124858	-0.0022073	0.0195553	0.129947	0.153174	0.0859313	-0.0646683	0.0992173	0.138895	-0.0683613	-0.0048083	0.0695183	-0.0599393	0.0634193	-0.139308	-0.0615773	0.0607903	-0.210853	-0.285838	-0.243038	-0.0281223	-0.0531593	0.0204803	-0.11032	0.0599443	0.0669473	0.0055773	-0.0320913	-0.133019	0.0644583	-0.170823	0.0667803	0.0745553	0.0035743	-0.0734913	0.0400213	0.0513953	0.0567843	-0.106053	-0.0303243	-0.0069163	0.0193653	-0.150785	-0.0189773	-0.0959333	0.0291403	-0.0872003	0.0210833	0.0441853	0.0124503	-0.0295683	0.0196553	-0.155687	-0.254824	-0.302028	0.0284633	0.0000003	-0.163577	-0.0637063	-0.0260193	-0.21011	0.0005663	-0.207396	0.13712	-0.0189233	-0.330698	-0.0411893	-0.0786873	-0.114774	0.0161173	-0.0260373	-0.127834	-0.0115493	0.0136353	-0.143482	-0.0411883	-0.0719553	-0.0665363	-0.414973	0.0153153	0.0063173	-0.0918973	0.0381023	0	-0.377418	-0.0996653	0.100796	-0.0676393	0.0141143	-0.239143	-0.198368	-0.207998	-0.308595	-0.0600573	0.0055523	0.0965903	0.0583283	0.0253763	-0.0080483	0.0403703	-1.21748	-0.0748453	-0.464242	0.0129603	0.340647	-0.209321	-0.145981	-0.477121	0.0436343	-0.0196473	-0.154743	-0.115097	0.0205223	-0.0986723	-0.0821813	0.0058183	0.0102283	0.0482833	0.0185643	-0.247206	-0.0197963	-0.0040623	-0.290038	0.0316633	0.0585223	-0.0105503	0.0013873	-0.0458213	-0.0634543	-0.0040583	-0.0108423	0.0972183	0.132494	-0.221459	-0.192941	-0.117486	0.0000003	-0.0510783	-0.13195	0.267808	-0.161887	0.0412293	0.0267193	-0.110173	-0.218916	-0.0146463	0.0366713	-0.0454523	-0.0274383	0.121258	0.116625	0.0962963	0.0006993	0.0574553	-0.0907773	0.0655593	-0.0681383	-0.0220013	-0.0398543	-0.181382	0.0284603	-0.0813453	-0.163825	0.0199343	0.0062013	0.0154183	0.0116603	-0.130566	0.178272	0.0971763	-0.30587	0.0159103	0.0415963	-0.0189483	0.0921083	0.0516753	-0.109971	-0.0953313	-0.147285	-0.0889763	0.0230803	0.0241733	0.14781	-0.120357	0.0170123	0.135522	0.0935813	0.124992	0.137455	0.0054903	-0.0180443	-0.0682763	-0.0636363	0.0629813	0.0256193	0.0292583	-0.121862	0.0112053	0.0479803	0.0517483	0.0638373	0.0777983	0.0353773	0.157859	0.104485	-0.236177	-0.184827	0.0022083	-0.0680203	-0.0774523	-0.110709	0.0464573	-0.0633183	0.0269003	-0.16003	-0.0743743	-0.0849983	-0.117257	-0.0618553	0.0711373	0.314583	0.135747	0.0306243	0.153884	0.0888933	0.0515133	0.0838603	0.0327033	0.0601803	-0.0001293	0.0420063	-0.0765343	-0.0183733	-0.0190023	0.0477833	0.0527473	0.0628593	-0.413176	0.0067743	-0.284042	-0.324693	0.102942	-0.0300553	-0.0681533	0.0240263	-0.153612	-0.157112	-0.0478683	0.0122073	0.0840303	-0.0165393	-0.0208283	0.11326	0.11088	0.0737933	0.0950023	-0.20412	-0.0381223	0.123522	0.0837553	0.130971	0.0113383	0.0122233	0.0063603	0.178233	0.0193053	0.0500883	-0.0373943	0.0013513	0.0311243	0.104381	-0.0452713	0.0525353	0.0097323	-0.0309263	0.0003673	-0.124182	0.0926203	-0.0156443	-0.155911	0.102223	-0.0113773	-0.0471003	0.0528813	0.0509843	0.0936533	0.0151793	0.0435113	0.105446	0.0879893	0.130274	0.0015743	-0.0065663	0.119385	0.0897313	0.123356	0.137847	-0.0311623	0.0427173	0.0257793	0.0660723	-0.0080053	-0.0141203	-0.141821	-0.0027423	0.139332	0.0639983	0.0129423	0.0283763	0.0174523	0.0050333	0.0053943	-0.0272873	0.139726	0.0922543	0.159242	0.138815	0.0518253	-0.226834	0.0555263	0.15736	0.0540043	0.102094	0.0023663	0.0928663	0.0741283	0.0071053	0.0823693	0.0269483	-0.0414153	0.0953073	0.0541983	0.0012653	0.0368543	-0.0372223	-0.111937	-0.0217413	-0.0607123	0.0174163	0.0140803	0.0259943	-0.177515	-0.126019	-0.154436	-0.273373	-0.556303	-0.367977	0	0	0.477121	0	-0.0395093	0	0	-0.69897	0	-0.564271	-1.38021	0	-0.60206	0	0	0	-0.708515	0	0	0	-0.544068	-0.30103	0.0189783	0.0261973	0.102365	-0.0352683	0.0188453	0.316147	-0.0681483	0.0366383	-0.11953	-0.164353	-0.153977	-0.0299633	-0.447158	0	0	0.255273	0	0	0	-0.259637	-0.342423	0	-0.0511533	0	0	-0.561943	0.176091	-0.60206	0	-0.364082	-0.148939	-0.429348	0	0	-0.544068	0	0.0508413	-0.0162763	0.0458493	0.0730363	-0.0128103	-0.0652013	-0.0111023	0.0462393	-0.146128	-0.778151	-0.173608	-0.126377	0	0.0457573	0.124939	0	-0.468521	0	0	0	0	-0.352183	0	0	0	0.0969103	-0.555517	-0.69897	-0.286307	0.0583183	-0.0511533	0	0.359022	-0.425969	-0.497325	-0.60206	0.150231	0.0628823	-0.0106813	-0.0079463	0.112506	0.0733283	0.128946	0.0911453	0.0464573	0.0211303	-0.180014	-0.0293243	0.0538583	0.0333553	0.0465353	0.0029903	-0.193484	-0.0124503	-0.0773733	-0.322219	-0.0843773	-0.180084	-0.240244	-0.0312353	-0.0728593	-0.180771	0.0920763	0.0223153	0.0067033	-0.136109	-0.25684	0.0620373	-0.0766703	0.0367633	0.0789943	0.0242633	0.0424603	0.0162993	0.0588143	0.0162853	0.0532133	0.0995343	-0.0412743	0.0838103	0.0079693	-0.264103	0.0140543	-0.0278363	0.0234943	-0.15633	-0.0823823	-0.0150353	-0.227712	0.0056623	0.0774123	0.0259663	-0.267651	-0.105297	-0.0402773	0.0059403	-0.120797	0.0004583	0.0000003	-0.0436723	0.0845743	-0.138684	0.115602	-0.0095333	-0.0005023	0.0197483	-0.0447943	-0.0370533	0.0438073	-0.163892	-0.0275183	0.0879093	0.0820473	0.103726	0.0899893	0.0565003	-0.0479463	-0.0240383	-0.0453953	-0.0474253	-0.0273083	-0.0875423	-0.0041293	-0.0765773	-0.284705	-0.0059903	-0.0542853	-0.278159	0.0300653	0.0398093	-0.163946	-0.114239	-0.0075103	0.0531153	-0.0123423	-0.226164	0.0738343	-0.0090503	-0.11016	0.0306833	0.0263993	0.0507703	-0.0268293	0.0176553	0.103518	0.0441613	0.0564013	-0.0169383	0.0036193	-0.0097483	0.0440933	0.0504193	-0.0036193	-0.0599263	-0.0462973	-0.0002873	-0.0220713	0.0308143	-0.0445983	-0.0070163	0.0515453	0.0996213	0.0954683	0.0816703	0.0475983	0.271915	-0.0100443	-0.132159	-0.0425463	0.0813263	0.0165153	-0.0163263	0.0483263	-0.0362693	-0.0521523	-0.218608	-0.143587	-0.0627633	-0.0674573	0.0368033	0.0190433	0.0436143	0.0185513	0.0194913	0.0160233	0.0335373	0.0435423	0.0840493	0.0562843	0.0584263	0.118834	0.0855843	0.0565733	-0.298608	-0.165094	0.0017803	0.0045823	0.0134313	-0.0624453	-0.111651	0.0262643	-0.0808403	0.0520023	0.0330463	-0.0385763	-0.0512393	0.0230223	-0.0070333	-0.0579343	-0.0313933	-0.0645443	-0.0128073	-0.0989053	-0.0520623	-0.0981753	-0.0272973	0.0513523	-0.0221663	-0.0165893	-0.0023003	-0.0771823	0.0520393	0.0049823	0.0592303	0.0244693	0.133799	0.0057303	0.0540893	-0.0605033	-0.17218	0.0111363	0.10067	0.0122443	-0.0139753	0.0698873	-0.102504	0.0209553	-0.1345	0.0224733	0.0273763	-0.0407333	-0.128791	0.0441073	-0.121162	0.0334873	0.0307863	0.0396853	-0.0490103	-0.166711	0.0535113	-0.0571743	0.0180693	0.0066803	-0.0632823	0.0019043	0.0041593	0.139684	0.0032013	0.0681643	0.104978	-0.0438243	-0.0815563	0.0156923	-0.0332563	0.0357163	0.0467363	-0.0126503	0.0145793	0.121181	0.0628503	-0.0394923	0.0253443	-0.0492183	0.0148953	-0.0208723	0.0717703	-0.0685063	-0.188947	-0.0394643	-0.272487	-0.0678813	-0.0713563	-0.114146	-0.0187493	0.0634953	-0.0059853	0.0221883	-0.0119323	0.0242693	0.0423723	0.142283	-0.105891	0.0599153	0.0301433	0.0965463	-0.0834143	0.0330893	-0.251326	0.0555493	0.0350533	0.0721643	-0.140989	-0.240235	0.0727733	0.0476053	-0.102142	-0.234193	0.0641693	0.0321003	-0.0190973	-0.0317173	0.0120243	-0.129543	-0.0611143	-0.157308	-0.159989	0.0050323	0.0169543	0.0228863	-0.0498873	-0.0168653	0.0091703	0.0284273	-0.0258693	-0.0294913	0.0281413	0.0190723	-0.451056	0.0091433	0.0590213	0.0374753	-0.0075863	0.0367573	-0.0174523	-0.0008903	0.0212953	0.0156393	0.0594413	-0.0930403	0.0281363	-0.0621693	0.0945563	-0.0903893	0.0558913	-0.0637533	0.0321503	-0.180781	-0.106554	-0.0581793	-0.114434	-0.102081	0.0138763	-0.0795153	0.0058653	-0.0347623	-0.17737	-0.0142553	-0.0459013	0.0194653	0.0540433	-0.0550073	-0.0927973	0.0031313	0.0744293	-0.158415	-0.13467	0.0521913	0.0570163	0.0118803	-0.10164	-0.0116643	0.0190603	0.0139093	-0.0112083	0.0003503	-0.0385543	0.0112393	-0.0671543	0.0419413	-0.122821	-0.0981323	0.0716733	-0.109904	-0.0819363	0.0409093	0.0044243	0.0018243	0.0420873	0.0683783	0.0197843	-0.0576773	-0.0128463	-0.0011763	0.0711443	-0.0574683	-0.0856563	0.0441643	0.0871503	0.0346553	-0.0240743	0.0313713	0.0271623	0.0696633	-0.0272513	0.0818433	-0.191439	0.0014763	0.0295593	0.0275153	0.0051403	-0.0807203	0.0086463	-0.11171	0.0698663	-0.114508	-0.0421333	0.0225033	-0.0132823	-0.0724873	-0.0277043	-0.330993	-0.345234	-0.0884223	0.0399633	0.0657603	0.0300923	-0.0842083	-0.0435133	-0.0443493	-0.121692	-0.0638043	0.0529153	0.0897633	0.0772223	-0.0354413	0.0274723	0.0327643	0.0324253	0.0160033	0.0474773	0.0141023	0.0712703	0.0730563	-0.0147233	-0.0301663	0.0679753	-0.0756203	0.0490933	0.0165993	-0.0480303	0.0921733	0.0416203	0.0518083	-0.0746863	-0.0057223	0.0244953	0.0153443	0.0007763	0.0659333	0.0272743	0.0355373	0.102794	0.0176153	-0.0124643	-0.174532	0.0097663	-0.177475	-0.0039953	0.0096303	-0.0672323	0.0012053	0.0932633	0.0962063	-0.0208433	0.0733873	0.120059	0.0527683	0.0479073	0.0369233	-0.0081243	0.0710383	0.0034573	-0.0160993	-0.0782103	0.0506383	-0.0194113	-0.164654	0.0450223	0.0789533	0.0092773	0.0080643	-0.163204	0.0440653	0.0423243	0.0052333	-0.0424193	-0.0358623	-0.0640423	-0.0163373	-0.0454113	-0.120855	-0.0513803	0.0595863	-0.0496223	0.111779	0.0544693	-0.0672443	0.0589093	-0.0024993	0.0522063	0.0719093	-0.0130693	0.0607643	0.0348563	0.0113313	0.0003833	0.0754213	-0.180621	0.0897773	-0.0212993	-0.205716	-0.212524	-0.138032	-0.0199253	0.0382783	0.0002263	0.0296513	0.0609323	-0.0054173	-0.139619	0.0592873	-0.0289693	0.0120373	-0.0100903	-0.0931353	0.0725513	-0.0374143	-0.0673913	0.0065053	-0.119868	0.0537313	0.0760823	0.0369713	0.0010773	0.0748433	0.102587	0.0041563	0.0966573	0.0330523	0.0917043	0.0526253	0.0426723	0.0429013	0.0326433	0.0262213	-0.0292893	0.0601783	-0.0479373	0.0235873	-0.0225233	0.0465013	0.0545143	0.0398893	0.0531573	0.0261953	0.0362683	0.0223333	0.0394983	0.0336803	0.0378553	0.0345763	0.0337153	-0.0592743	0.0131813	0.0053293	-0.181373	-0.0075843	0.0210613	-0.126094	-0.198792	0.0297743	-0.0139053	-0.114302	-0.0242013	0.0558493	0.11635	-0.0849193	-0.0383583	-0.0947573	-0.146925	0.0089433	-0.0163633	0.0298963	-0.0601193	0.0360993	-0.152205	0.0113433	-0.0144383	-0.169761	-0.0791813	-0.0050463	0.0563483	0.0374733	0.0634783	-0.0096053	-0.118175	0.0178863	-0.0064343	0.0443893	-0.0075723	-0.0212693	0.113169	0.107337	0.0461563	0.0023733	-0.0171243	-0.0040193	0.0372483	-0.171502	0.0099563	0.0576123	-0.0319593	-0.0870473	-0.0147793	-0.0137163	-0.124131	0.0086603	0.0360263	-0.0550683	0.0630263	-0.0164813	-0.0841363	0.11386	0.0957503	-0.0785853	0.0128163	-0.0231463	0.0631653	-0.114477	-0.0218103	0.0498533	-0.0033393	0.0514113	0.0157413	-0.0067003	0.0059903	-0.138303	0.0681653	0.0136493	0.0414603	0.0329143	0.0034353	-0.0010453	-0.0731723	-0.205632	-0.0382853	0.0412853	0.0271363	-0.0137823	0.0064073	-0.0020673	0.0282903	-0.0093243	0.106172	-0.0242893	-0.0525673	0.0115453	-0.0286583	0.0153603	-0.254291	0.0470863	-0.110486	0.0374093	0.0002183	-0.0699863	-0.0785213	0.0938373	0.0429623	-0.0218013	-0.49559	-0.0670403	-0.0771153	0.0333913	0.0061143	-0.0788793	0.0279923	0.0185623	0.0505563	0.0636003	0.181128	0.132696	0.0176713	0.0438353	0.0670933	0.0177803	0.0072343	-0.0204883	-0.108768	0.0633643	0.0660513	0.0235793	-0.0307493	0.0423713	0.0060953	-0.158843	0.0124893	0.0136093	0.0032523	-0.0518173	-0.0060293	-0.0774373	0.0606763	0.0335593	-0.0615833	-0.0466163	0.0778593	0.0006663	-0.0253093	-0.0174243	-0.0140503	0.0647423	0.0949983	0.121858	0.0872883	-0.0347623	-0.0219443	-0.0235643	-0.139829	0.0784883	0.0906653	0.0010173	0.0631913	0.0600383	0.0424303	-0.118696	0.0496743	0.0144543	0.0859473	0.0096143	0.0015713	-0.11548	0.184535	-0.0117903	0.0183773	0.0574253	0.0189963	-0.106769	0.0270543	-0.0013143	-0.113222	0.0119593	-0.0670293	-0.0168033	-0.238166	0.0683773	-0.0938423	0.0884083	0.0186513	0.0404063	-0.102672	0.0683893	0.0437543	-0.0450923	-0.0055593	0.0451193	0.0485483	0.0288683	0.0113413	0.0672653	0.0377163	0.114041	-0.0308443	0.0318043	-0.0117213	0.0161723	0.0137353	0.0323193	0.0200953	-0.0104143	0.0261243	0.0910973	-0.0610373	-0.134465	0.0444943	0.0000003	0.115309	-0.0188063	0.0408983	0.0673243	-0.0297783	-0.0298033	0.0345453	0.0080043	-0.0241563	-0.0474493	-0.0257303	0.0073343	-0.0598923	0.0220883	-0.133887	0.0387533	-0.113765	-0.189673	-0.259536	-0.0789813	-0.0944553	-0.106731	-0.113975	-0.399589	-0.0358853	-0.111061	-0.37089	-0.0987543	-0.0089073	-0.117523	-0.168038	-0.143639	-0.0879683	0.0372343	0.0051753	-0.164753	-0.0046233	-0.0562493	-0.0946483	0.0004533	-0.157244	-0.0690363	-0.0375413	0.0232673	-0.0520303	0.0249823	0.0576743	0.0240873	-0.0756893	0.0010633	0.201246	-0.0329853	-0.169678	-0.114536	-0.146511	-0.0653873	-0.0231133	0.0220083	-0.0585643	-0.0459093	0.0068723	0.0050293	-0.0527153	-0.0569903	-0.0495373	-0.0896583	-0.0187493	0.0000003	-0.194486	-0.0186233	-0.100005	-0.0938273	-0.138146	-0.0146053	-0.233439	-0.0647703	-0.211006	-0.138579	-0.0518873	0.0374433	0.0133223	0.0251933	0.0088733	0.0562833	-0.0008253	0.0254393	-0.133521	-0.0718433	-0.121679	-0.0019883	0.0536853	-0.0663943	-0.0080063	0.0011883	-0.130127	-0.0802323	-0.0244453	-0.0300313	-0.231893	0.0047343	-0.141448	-0.308675	-0.0727423	-0.0708073	-0.115872	-0.0461813	-0.119948	-0.0354843	-0.107187	-0.268567	-0.0416073	-0.0445653	-0.0457573	-0.285935	-0.0152553	-0.0588573	-0.137826	0.0613793	0.0688313	0.0985413	0.0954253	0.0683013	0.0255363	-0.130164	-0.0221213	-0.0302093	-0.0845833	0.0800713	0.0455123	0.0567443	0.0454463	-0.0364563	-0.0160313	-0.130658	-0.232143	0.0128043	0.0225073	-0.0445723	-0.0012373	0.0128963	0.0328983	-0.148963	-0.220118	-0.0337763	-0.0049683	-0.0420053	-0.0819553	-0.0052733	-0.0589673	-0.0489243	0.0232073	0.129963	0.0315153	0.0933573	-0.0470333	0.0225623	0.0872073	-0.0505743	0.0022743	-0.0303003	0.0030933	0.0407553	-0.0170843	0.0711053	0.0577203	-0.0269013	0.0889153	-0.0677843	-0.0144783	-0.0180293	-0.0252413	-0.0487803	-0.0836583	-0.130156	-0.212964	-0.0528063	-0.0592463	0.0495183	0.0006413	-0.0341803	-0.0193673	-0.0442593	0.104315	-0.0397793	-0.0259763	0.0645223	0.0207663	0.0819923	0.206683	0.0091763	-0.0322073	0.0515183	0.0521853	-0.0667183	-0.0512813	-0.0897643	0.0800493	0.0053813	-0.0230883	-0.0522573	0.0492053	-0.0629283	-0.0605973	-0.153282	-0.0754923	-0.111514	-0.0063733	-0.257811	-0.0983773	-0.125266	0.0180083	-0.0149423	0.0014263	-0.0536673	0.0361143	-0.0500003	-0.0941993	-0.145485	-0.0220373	0.0220723	-0.0419623	0.0450673	-0.0113463	0.0177253	0.0617733	0.0249923	0.0534623	0.0252153	0.0329543	0.0172473	0.0442743	0.0809993	0.0354183	0.0271313	0.0480903	0.0029363	-0.0545703	-0.0461613	-0.0375483	0.146511	-0.0189023	0.101032	-0.0858663	-0.111443	-0.0859183	0.0159483	-0.0977273	-0.0797133	0.0428103	-0.0057443	-0.0313963	-0.0532623	0.0409663	-0.0132823	0.0127363	0.0683553	-0.0952543	0.110951	0.0331813	0.147529	0.0467433	0.0329193	0.111406	0.0105873	0.0187893	0.0387793	0.0179383	0.0555493	0.0387983	-0.0201123	0.0558773	0.0204033	0.0697543	0.0499773	0.0667513	0.0650153	0.429228	-0.0000973	0.0172673	0.0627163	-0.0469853	-0.0339793	-0.0847233	-0.0258363	0.0117313	0.13212	-0.116847	-0.0022153	0.0428453	0.0243553	-0.0173293	-0.0785983	-0.123517	-0.0331453	-0.0041703	0.0766093	0.126025	0.0304843	0.0441403	-0.0443183	-0.0150593	-0.0579923	0.0399593	0.0602703	0.0745493	-0.0087693	-0.0629453	-0.0121943	0.0283763	-0.161193	-0.0598233	0.0051773	0.0653263	0.0617133	-0.0204413	0.0140203	0.0923203	-0.0611023	0.0169083	0.0977593	-0.54636	0.0254843	0.0059973	0.0133543	-0.0034693	0.0167093	0.0294953	-0.0668333	0.0573583	-0.0858783	0.0276973	0.0959983	-0.0140823	0.0646033	0.0560463	-0.0692533	0.0191783	-0.0119443	-0.104404	-0.0050473	-0.169343	-0.183258	-0.108565	0	0	-0.69897	0	0	-0.762357	-0.124939	-0.246672	0	0	-0.624336	0.0000003	0	-0.477121	-0.280827	-0.407485	0	0	-0.678767	-0.550907	-0.69897	-0.508155	0	-0.865301	-0.0609463	0.124518	-0.0295323	0.128263	0.0523593	-0.236887	0.0258303	0.0513843	0.0621483	0	1.04139	-0.0945563	-0.954243	0	-0.90309	-1.21308	-0.149762	-0.510545	0	-0.422764	0.210853	-0.366297	0	0.176091	0	0.425969	0	0	0.30103	-1.18872	-0.79588	0.221849	0.30103	0.352183	0	-0.159701	0.111	0.0301583	0.152914	0.114781	-0.0224133	0.0681113	0.0723073	0.0681923	-0.30103	-1.19033	-0.0476943	-0.211371	-0.90309	0	0	-0.559308	-0.500602	-0.39794	0	-0.653213	-0.196295	0	0	0	-0.500602	-1.12141	-0.39794	0	0	0	-0.458638	-0.452298	0	0	-0.69897	0	0.0785113	-0.0924973	-0.0701133	-0.185226	0.0224183	0.0564373	0.0302133	-0.0428533	-0.136264	-0.120241	-0.0321853	-0.0527913	0.0209263	-0.278597	-0.0305203	0.0796673	-0.0712013	0.118461	-0.0093743	-0.101894	0.0488573	0.0992023	0.0549563	-0.117288	0.0759373	-0.0376613	0.115057	-0.0752513	-0.0392133	0.0731773	-0.0541933	-0.0208753	0.126771	0.103131	-0.0441913	0.156703	-0.0148953	0.0490713	-0.13879	-0.133841	-0.0033543	0.0490683	-0.0458513	0.0298563	-0.115677	0.0401753	-0.0175773	-0.0498173	-0.0552873	-0.0070853	0.0759763	-0.0076713	-0.13622	-0.0955793	-0.0779423	0.439333	-0.0112303	0.0220023	-0.0840783	-0.0660363	-0.0087833	0.148489	0.0270153	-0.0993293	-0.0182073	0.0657993	0.12772	0.103569	0.0420443	0.0679433	-0.0524833	0.103695	-0.0129303	-0.0076003	-0.0725513	-0.0044773	-0.0622193	-0.489575	-0.212608	-0.116522	-0.0335383	0.0107243	0.0025743	0.0564003	-0.0504783	-0.169471	0.0551183	0.0207393	-0.329295	-0.0016793	-0.37021	0.0347623	0.139227	0.161844	0.0969543	0.0164253	0.0456543	0.0340953	0.39759	-0.0635693	0.0422793	0.186925	0.121068	0.125857	-0.130334	0.148324	0.0248713	0.1462	-0.0275253	0.0940023	-0.128578	-0.0343983	-0.0647683	-0.139329	-0.0318773	-0.0127773	0.0550573	0.108679	-0.0204043	-0.21229	-0.0538963	-0.0402033	0.0577913	0.0527063	-0.0222763	-0.150911	0.0416773	0.0235453	0.0178183	-0.0427523	-0.0821333	-0.0137713	0.0804063	0.0785473	0.0098093	0.0927543	-0.0013103	-0.0206923	0.0434133	0.0310883	0.0609403	-0.0145013	-0.104229	0.0434503	-0.20418	0.0325523	-0.0493493	0.0005443	-0.0715193	0.0500003	0.0703273	-0.0204133	0.0689243	0.0550333	0.0408363	-0.0487273	-0.0672713	-0.0523383	-0.0142953	0.0162093	-0.0781013	-0.0406023	0.103357	-0.0616603	-0.0400193	-0.0255323	0.149204	-0.0051533	0.117297	0.0068483	0.256202	-0.0589673	0.0045673	0.0382613	-0.0015093	0.100351	0.129711	-0.171471	0.0927543	-0.0667283	-0.0846263	-0.210173	-0.158263	-0.161693	0.0366303	-0.0627353	-0.0397363	0.0598813	0.145166	0.0781903	0.116567	0.0854133	-0.0281473	-0.118967	0.0532653	-0.233753	0.0940373	0.0160043	-0.0032003	0.0474143	0.0254473	-0.0232253	0.0994133	-0.0138183	0.0434333	0.0286963	0.0246763	0.131252	-0.0766713	0.139607	0.0939053	0.107137	-0.0373893	-0.17991	0.0914513	0.0179343	-0.134622	-0.0610073	0.0339173	-0.0328323	0.0942263	0.0521783	0.0569323	-0.0619253	0.0446003	0.0123603	0.0253493	0.0409333	0.0058043	0.0730313	-0.0494663	0.102216	0.0137253	0.0697503	0.0026793	0.0725513	-0.0624313	0.0499183	-0.114228	0.0373613	-0.0767543	-0.0075423	-0.0195883	0.0439623	-0.131602	-0.0095063	-0.0117683	-0.0458383	0.0870023	0.0259663	0.0593323	0.0720033	-0.0659183	0.0513563	0.0108753	0.0312523	-0.0523343	0.0307233	0.0661933	0.114763	0.0109463	0.0107943	-0.248642	-0.0429773	0.0703153	0.0312353	0.0253253	0.108237	0.0926783	0.0462703	-0.916368	0.0590113	0.0268803	0.0716753	0.0133523	-0.0240633	-0.0085883	-0.0006763	0.0619903	-0.0450613	-0.0071393	0.0582123	-0.0116823	-0.0117283	0.0808993	0.0839453	-0.0580413	0.134715	0.0468293	-0.0954803	-0.125797	0.0507963	-0.10604	-0.0664803	-0.0509093	-0.0767733	0.0074723	0.0562543	0.0654743	0.0322043	0.0165283	0.0557003	0.0031473	0.107746	0.0309213	-0.591992	0.0263983	0.0679153	0.0396863	-0.200981	-0.0186873	-0.0840133	0.0055973	-0.0245023	-0.0086003	-0.0015323	-0.0271773	0.0600373	0.0574013	0.0083883	0.0661063	0.110247	0.0674453	0.0946053	-0.0182983	-0.0224833	-0.0360603	0.0420613	-0.0345203	-0.0375753	0.0289643	-0.0558363	0.0368463	-0.0412853	0.0309463	0.0457273	0.0302623	0.0027973	-0.0302833	-0.0086223	0.0570453	0.0210943	0.0442893	0.0279043	0.0422933	0.0006603	-0.154883	-0.0534773	0.0361513	-0.0783143	0.128072	0.0317033	-0.11779	0.0869903	0.0390483	0.0923913	0.0187993	-0.167452	0.0751273	0.14178	-0.0749893	-0.0093043	-0.0443443	-0.0174783	0.0159003	-0.0343493	0.0241823	0.0592953	-0.115109	0.0099413	0.0570093	-0.0057023	0.0015363	0.0098603	-0.0304353	0.0858433	-0.0476353	0.0039303	-0.0135733	-0.0478813	0	-0.60206	0.0950043	0.0461133	-0.0429833	-0.0208473	0.0111823	0.0708823	-0.0541423	0.0185083	0.0271443	0.139137	-0.0600553	0.0120373	0.0821323	0.0966293	0.0362983	0.0134933	0.0926153	-0.0265933	0.0513363	0.0268723	0.0168563	-0.0072373	0.0569953	0.0592433	0.0966713	0.0300163	0.434268	0.0398283	0.0408283	0.137655	0.0289293	0.0346963	0.0752513	0.0027773	0.0181163	0.262476	0.0695633	-0.0407143	-0.0469933	0.0901213	0.0865453	-0.0179823	0.0865543	-0.178151	0.0740603	0.0792443	-0.0400163	0	0.0003043	0.169627	-0.138429	-0.116818	-0.0112103	0.0934903	0.0181093	0.0732633	0.0661393	0.0280293	0.0638253	-0.0227533	-0.0536143	-0.0268213	0.0181983	0.0052053	-0.255273	0.259637	-0.0567683	-0.574031	0.0120113	0.0203173	-0.0169343	-0.0135263	-0.0837893	-0.0133983	0.0120203	-0.0199853	0.0372223	-0.0187053	0.0000003	-0.140972	0.0278793	-0.147625	0.0214403	-0.0040443	-0.0915393	-0.122164	-0.0945563	0.0350353	-0.454457	0.0624123	0.0636053	0.0182473	0.0385213	0.0595683	-0.0308213	-0.0503273	-0.0192203	0.0058763	-0.166331	0	0.0773143	0.0413933	-0.0237123	0.0177673	-0.0291613	0	-0.0030913	0.0566813	0.0745403	-0.404415	0.0812283	0.0517773	0.0276683	0.0815723	0.0376973	-0.0510873	0.0890473	0.0435143	0.0250263	-0.132458	-0.124939	0.0171493	0.207251	-0.0099493	-0.0857873	-0.0188193	-0.0285643	-0.0286503	0.0856193	0.102284	0.0210503	-0.0469513	0.0620563	0.0900243	-0.12803	0	-0.230449	-0.522879	0	-0.508155	0.0352603	-0.997845	0.0149413	-0.0008993	-0.0485713	-0.0057353	0.0392413	0.0155643	0.0664423	0.0613503	-0.0100243	0.0285613	0.152325	0.0863453	0.0677443	-0.0141903	-0.0275593	0.0936973	-0.107405	-0.0093773	-0.143595	0.0363963	-0.0302773	0.0432203	-0.0272983	0.0083883	-0.0257613	-0.0553223	-0.143456	-0.0131063	0.0201613	-0.0226473	-0.0290853	0.0354053	0.0562063	0.0136133	-0.0038583	0.0278343	0.0595923	-0.0418473	-0.0233573	0.117158	0.0899483	0.0397073	0.0594103	0.118697	-0.0004833	-0.0937293	0.0233183	0.106939	0.0570163	0.0088633	-0.0839803	-0.0167173	-0.0170153	0.0044663	-0.0576463	-0.0226253	-0.0208133	-0.0574463	-0.130656	-0.122495	-0.165626	-0.0033383	0.0053223	-0.164742	-0.0033243	-0.0361773	0.0533253	-0.0487263	-0.0820913	0.0271603	0.0237583	-0.202735	-0.0453423	0.0335843	0.0309863	0.0618173	0.0909063	0.0221183	-0.0090643	0.127226	0.0833633	0.103768	0.0710753	0.0628053	0.106251	0.0650733	0.0430613	-0.0032823	-0.0277303	-0.0626193	-0.0844333	-0.0800363	0.0020483	-0.0177333	-0.0424583	-0.0357423	-0.173537	-0.0129983	-0.112799	-0.0255693	-0.225939	0.0408133	0.0464043	0.0689963	0.0727743	0.0354823	0.118252	-0.0150833	0.0334553	-0.0359253	0.0394133	-0.0511703	0.0748903	0.0907303	0.0405503	0.0668433	0.0584563	0.0259603	-0.350718	0.0894003	0.0746343	0.11068	-0.0143133	-0.0901773	-0.0292303	-0.186112	0.0013183	0.0648813	-0.0292893	-0.113385	0.0480873	0.0329073	-0.0283623	0.0777073	-0.0709833	-0.0061443	-0.522879	0.0308363	0.0627523	0.0293353	0.0443383	0.0101773	0.0565403	0.0429433	-0.0105113	-0.0637843	0.0018723	0.0246273	-0.0478643	-0.102783	0.0312293	0.0393463	0.0098783	0.0491453	-0.803262	-0.346787	0.0037603	0.0690633	0.0402103	-0.0121613	-0.110596	0.0009003	-0.0575423	0.0528523	-0.0789703	0.0037093	-0.0292013	0.0396163	0.0099903	-0.0137313	-0.1062	0.0344843	0.0327223	0.0343753	0.0633403	-0.0144883	0.0520433	-0.0017593	-0.0560323	0.0267693	0.0773723	0.0261483	0.0667343	-0.0247253	-0.0360563	0.162576	0.0568723	0.174799	-0.0980103	-0.30103	-0.19382	-0.522879	-0.0870483	0.0104763	0.0049803	-0.343983	0.0331683	0.0400733	-0.0949713	0.0539083	0.0228253	0.0190363	0.0786283	0.0950473	-0.0333123	0.0545393	0.0374943	-0.0112393	0.0217723	-0.0575333	0.0820833	-0.0210543	0.0772003	0.0409173	0.0457273	-0.106057	0.0182653	0.0534653	0.0445823	0.0543873	0.134648	0.0229543	-0.258278	0.201221	-0.176091	-0.464887	-0.679731	1.04139	0.0749693	-0.151268	0.0830873	0.0511533	-0.0616883	-0.726999	-0.335792	0	0.0009473	-0.0701753	-0.0696893	0.0000003	-0.115303	-0.101329	-0.155689	-0.366532	-0.0425433	-0.0871153	-0.118395	-0.132298	-0.0858593	0.0000003	-0.0676803	-0.0910463	0.0578763	-0.0027843	-0.191747	0.0153003	-0.0483053	-0.0855773	-0.164718	-0.0305973	-0.159347	-0.0978523	-0.0795163	-0.0426053	0.0005733	-0.0397833	0.0067723	-0.0790563	-1.34242	-0.511883	-0.720159	0	-0.0103023	-0.312311	-0.433656	-0.103688	-0.0591643	-0.422986	-0.203445	-0.210041	-0.0190833	0.0067923	0.0827073	-0.0328773	-0.0122053	-0.100266	-0.0454483	-0.0459753	-0.117412	-0.0696363	-0.0210133	-0.343341	0.0103553	-0.0074263	0.0565323	0.0138763	-0.0144033	0.0062493	-0.290352	0.0158633	-0.0442723	0.0773563	-0.0461693	-0.0397903	0.0000003	0.875061	0.0007683	-0.594761	-0.653213	0.544068	0.0000003	0.0236433	-0.168718	-0.127057	-0.245513	-0.171809	0.0021453	-0.0776403	-0.341617	-0.523802	-0.135278	-0.0100613	-0.0750083	-0.0040273	-0.144251	-0.0566553	-0.176704	-0.191521	-0.282031	-0.0354433	-0.0647793	-0.0756593	-0.113895	-0.0386183	0.133282	0.0495533	-0.0125733	0.0002233	0.0102253	-0.0195223	-0.0018313	-0.0468373	-0.0358323	0.0105543	0.0023673	-0.0961483	-0.0434953	-0.131609	-0.0424043	-0.11201	-0.102212	-0.106965	0.0786423	0.0078203	0.101897	0.0373843	-0.0677313	-0.255743	-0.166938	-0.167403	-0.0093883	-0.198368	-0.109777	-0.0003263	-0.10166	-0.0015313	-0.0703663	-0.0820923	-0.0680213	-0.269141	-0.0694533	-0.0802953	0.0450973	0.0778183	0.114695	0.114482	-0.1431	0.0507083	-0.0471013	0.0021013	0.0096483	0.0201113	-0.322109	-0.0228323	-0.0912773	-0.0343143	-0.0287583	-0.0471483	0.140251	0.0166563	-0.237837	-0.0360453	0.0702623	0.0039073	0.0745683	-0.124205	-0.0761913	-0.167096	-0.166986	-0.0051053	-0.0013623	0.132182	0.0134813	-0.146641	-0.141344	-0.0590453	-0.0638943	-0.0675263	0.0737543	0.11702	-0.0040973	0.11739	0.0636413	-0.0761623	-0.159195	0.0224203	-0.0785803	-0.0252603	-0.0704173	-0.0564813	-0.0227953	0.0131533	0.0921233	0.0612803	-0.0705693	0.0357233	0.137595	-0.0398103	0.0499833	-0.0166773	0.119636	0.0327163	-0.0695923	-0.0097363	-0.124616	0.0173193	-0.205791	0.0230193	0.0350813	-0.0791813	-0.0399033	-0.259814	-0.109445	-0.0700153	0.0961753	0.0854603	0.106063	0.140507	0.0201203	-0.0216063	-0.126885	-0.0037793	-0.0295313	0.0382333	-0.0144323	-0.0167813	0.0326493	-0.0859943	0.0360303	0.0024773	-0.0831033	0.0141183	-0.0684843	-0.0903733	0.0157943	-0.0130653	0.0400693	-0.0277863	-0.172178	-0.296799	0.0610483	0.0379103	0.0581403	0.124738	-0.0082633	0.0722983	0.0273693	0.0551813	-0.0013843	0.0791513	0.0980293	-0.0401583	0.0798323	0.0226143	0.0469573	0.0227853	-0.0068193	0.0220033	-0.0032243	-0.0553493	-0.0762173	-0.0402883	0.0273903	0.0445213	-0.0181533	-0.0103983	-0.0711513	-0.0314903	0.0050023	0.0827973	-0.0338283	-0.0596283	-0.115427	-0.167491	0.0452373	-0.0497973	0.0288543	0.0603413	0.0602383	0.0554643	-0.0190523	0.133586	0.0277123	0.0315073	0.0809813	0.0627153	0.0526103	0.107916	0.0326913	0.0672243	0.0678393	0.0037793	0.0075763	0.0542893	-0.0125023	-0.0253283	-0.0099413	-0.0271173	0.0140703	-0.30103	-0.0926593	0.0135453	-0.0159993	-0.0188153	0.0055753	0.0421603	-0.0966113	0.0558483	0.0472683	0.0619503	-0.0967643	-0.0573313	0.335792	-0.0617523	0.0614343	0.0639703	-0.0013773	0.0415913	0.0814973	0.0619093	0.0323713	0.0635733	-0.0599813	0.0641043	0.0654183	0.0141483	0.0368623	-0.0485413	0.0133823	0.0020423	0.0325833	-0.0215013	-0.0944933	0.0013183	-0.0832283	-0.0665613	-0.222263	-0.180603	-0.439333	0	0.159701	0.414973	-0.778151	0	-0.801632	-1.02119	-0.509914	0.263241	-0.221849	-0.522879	0	0	-0.294191	0.198986	0.30103	-0.740363	-1.0178	-0.681241	-0.355388	-0.50515	-0.221849	-0.69897	-0.0563423	0.0309163	0.0683773	0.0780453	0.0681313	0.0349583	0.0039943	0.0131083	-0.548185	0.477121	-0.148939	0	0	-0.196295	-0.234083	0	0	-0.477121	0	-0.0969103	0	0	-0.0969103	0	-0.615424	-1.02764	-0.162727	1.04139	-0.187087	-0.776191	-0.407485	-0.255273	-0.845098	0.176091	0	-0.439333	0.0864013	-0.0740733	0.0522943	0.0483223	-0.0545893	-0.0488003	0.0170263	-0.0969103	-0.30103	-0.875061	0.0020983	0.0059673	0	0.30103	-0.740363	-0.0791813	0	-0.522879	0.352183	-0.59807	-0.176091	0.367977	0	0.124939	-0.812913	0	-0.0969103	-0.544068	-0.681241	0.138303	0	-0.352183	0.380211	0	0	-1.10563	-0.669007	0.0504213	0.0747753	-0.0091713	0.0476663	-0.0038503	-0.0331623	0.0799093	-0.522879	-0.0817223	-0.0077973	-0.0275953	0.0030113	-0.210127	0.0613903	-0.0169833	-0.197489	-0.0616203	-0.16096	-0.170435	-0.0446763	-0.0126413	-0.0630703	-0.109983	-0.0603513	0.0244953	-0.0079843	0.0666603	-0.0292773	-0.110647	-0.0518363	-0.0968603	-0.0558983	-0.0201233	-0.110175	0.0683293	0.0676943	0.0237023	-0.0647053	-0.0340663	0.0191353	0.0924133	-0.105487	0.0494903	-0.0957853	-0.0064603	-0.0941833	-0.0685203	-0.0724783	-0.142863	-0.0373993	-0.147184	-0.399807	-0.15387	0.0123253	-0.0728643	-0.378196	-0.0110063	0.0013573	-0.0520373	-0.0115533	0.102647	0.0207553	-0.0642693	-0.0250803	-0.0797753	-0.0450953	0.0740073	0.0739893	-0.0887763	-0.0356083	-0.0847413	-0.247784	0.0000003	-0.0313333	-0.0317143	-0.421005	-0.0837433	-0.124939	-0.309985	0.0173413	0.0475233	0.0292183	-0.0501053	0.0766483	-0.0499153	-0.113887	-0.0639183	-0.0389183	-0.0468773	-0.0029333	-0.0472103	-0.241841	-0.0860523	-0.0862663	0.0441413	-0.0068593	-0.0379103	-0.0528733	-0.0314953	-0.0815403	0.0428533	-0.0437463	-0.0588823	0.0519353	0.0379303	0.0159863	0.0298103	-0.0779133	0.0672353	0.0523213	0.0753983	-0.133164	-0.0256623	-0.0619173	-0.108078	-0.0106223	0.0242653	0.0481233	-0.0142153	-0.110432	-0.0729753	-0.0403043	-0.0523303	-0.0100303	-0.0341543	0.115153	-0.0376843	-0.0305773	-0.0394113	0.0793833	-0.0201393	-0.150724	-0.0808423	-0.0555333	-0.0269083	-0.0369473	-0.0324033	-0.0069033	-0.0783513	-0.0623163	-0.100626	-0.0381383	-0.137265	-0.477121	-0.0732263	0.0982263	0.0172373	-0.105229	0.0073833	-0.0193603	-0.0037423	0.0221023	-0.0537293	-0.0046233	0.0344013	-0.0642083	-0.0469533	-0.0862293	-0.0984763	-0.0293423	-0.0896333	0.0782623	-0.147947	0.0336833	-0.0169503	0.0526813	-0.0563573	-0.0071303	-0.0056833	-0.0158743	-0.139127	-0.10117	0.0034723	0.0691073	-0.0323463	-0.0956983	-0.0853543	-0.0142583	-0.123945	-0.0084333	-0.0424583	-0.0739033	-0.0140863	-0.0430643	-0.0557353	-0.0364123	-0.0924103	-0.0226383	0.0078493	-0.0551813	-0.0507033	-0.0007423	-0.0269623	-0.0886243	-0.131038	-0.0062453	-0.260408	0.0317433	-0.0994423	0.0101223	-0.0444573	-0.0026643	0.0571893	0.151268	-0.0539063	-0.0174913	0.0038203	-0.0705253	-0.115135	0.0142473	0.0106083	0.0217583	0.0484633	-0.0464753	-0.0639103	0.0652523	0.0421573	0.0020863	-0.0490263	0.0170143	0.0539773	-0.0470843	-0.0108703	0.0060973	-0.0197833	-0.0258533	0.0037763	-0.0549263	-0.0218093	-0.0519663	-0.0069003	-0.0430763	-0.0209913	-0.0187023	0.0336893	-0.0067383	-0.0165383	-0.0088183	-0.365425	-0.105516	-0.0142113	-0.0102783	-0.0621033	-0.126465	-0.0893773	-0.0544803	-0.172363	-0.183373	-0.0353383	-0.127202	-0.188975	-0.0325363	-0.0481573	0.0679633	0.0366113	-0.0451953	0.0624543	-0.0149883	0.0350833	-0.110237	-0.0458043	-0.0384533	-0.0167573	-0.175845	-0.311529	0.0261603	0.417364	-0.0146853	-0.33359	0.0474763	0.376404	-0.0109033	-0.0245563	-0.0021683	-0.0567033	-0.0039753	-0.0378413	-0.0254393	-0.0241483	-0.0754433	-0.0340143	-0.0220633	0.0231063	-0.0920483	-0.0805733	-0.0263653	0.0425743	-0.0548163	-0.0437833	0.0499533	-0.146433	0.0045843	-0.0728283	-0.0689823	-0.118099	0.0082953	0.0158623	-0.0457773	-0.0037403	0.0280783	-0.0057273	0.0013273	0.0529723	0.0208633	-0.0075653	-0.0251153	-0.0357443	-0.0134423	-0.0133293	-0.0057953	-0.0290463	-0.0756073	-0.0300703	-0.0644293	-0.101322	-0.0483343	-0.0326793	0.0236733	-0.0837893	0.0032963	0.0095373	0.0367973	-0.0336123	-0.0223093	-0.135671	-0.0879863	-0.0309533	0.0080633	0.0484773	0.0243723	-0.0029783	0.0757613	-0.0061703	-0.0181333	-0.170057	0.0000003	-0.0885883	-0.0811753	-1.12222	-0.0245483	-0.0814663	-0.0891213	0.161381	-0.121204	0.0560093	-0.0927263	0.0413123	0.0055363	0.0264173	0.0557553	0.0450743	0.0108253	0.0013373	0.0103723	-0.208846	0.0331873	-0.0608493	-0.0217803	-0.0222123	-0.179856	-0.110108	0.0521783	-0.222175	-0.0597683	0.0498333	0.0187753	0.0651553	-0.0535033	0.0084793	0.125705	-0.0445713	-0.0762503	0.0151363	-0.122721	0.0203863	-0.0420003	-0.0111473	-0.107794	-0.0057193	0.0114463	-0.0338393	0.0299783	0.0320323	-0.0153393	-0.0264843	0.0366203	-0.0693483	0.0095623	0.0891533	-0.0245043	0.0466713	0.0421353	-0.0082203	0.0018713	0.0194253	0.0691283	0.0477523	-0.0778523	0.0241053	-0.0024443	0.0269103	0.0509613	-0.0360073	-0.0112983	-0.0109433	-0.0152893	0.0003313	-0.0043523	0.0557913	0.0505083	-0.0111743	-0.0611373	-0.0281943	0.0237603	0.0108973	-0.0401753	-0.216443	-0.0263293	-0.0088033	-0.0598683	0.0042403	0.0840763	0.0103803	0.0411893	-0.180182	-0.0403693	0.0374573	-0.0437793	0.0000003	-0.0720643	-0.0593143	0.0565953	0.0705983	-0.15527	-0.0325253	0.0192073	-0.0317893	-0.0289793	0.0506103	-0.0194693	-0.0017143	0.0204233	-0.0771003	-0.0078483	0.0368283	-0.60206	-0.0209023	-1.44716	0	-0.371611	-0.0658503	0.0382323	0.0277383	-0.146507	-0.0969103	-0.0143343	-0.835877	0.60206	0	-0.60206	0	-0.0661553	-0.0779293	-0.0907593	-0.0449483	-0.158942	-0.0165313	0.0462583	-0.0095943	0.132908	-0.0259703	0.0407933	-0.0185493	0.0354843	0.0126143	0.0290853	0.0159753	-0.0871703	0.0037843	-0.0595253	-0.435729	0.0007223	-0.243038	-0.630936	-0.448633	-0.342423	-0.0300013	-0.596456	-0.176091	0	-0.556303	0	0.0000003	-0.55145	0.0511533	0.0002433	0	-0.0800513	-0.0087693	-0.127497	0	-0.116073	0	0.0379923	0.0845533	0.0184833	-0.0470823	-0.453953	-0.0564583	-0.0099463	0.0806093	-0.0375463	-0.0543583	-0.18669	-0.0246223	0.0641563	0	-0.0550373	0.0457573	-0.0633473	0.0205923	-0.0368243	-0.0663753	0.60206	-0.221849	0	-0.273001	-0.102857	-0.845098	-0.21388	-0.176091	0.0969103	-0.60206	0.0000003	0.0516463	-0.414973	-0.913814	-0.0401283	-0.0878623	0.0012633	-0.278698	0	0	-0.0016663	-0.0277423	-0.0547073	-0.0512213	-0.0178613	-0.0929413	-0.0172293	-0.150234	0	-0.0430353	-0.0348923	-0.0085253	-0.0996053	-0.0621483	0.0143293	-0.0190663	0.0086383	0	-0.0188073	-0.0669473	-0.0956853	0.0027063	-0.0234813	-0.0092953	0	0.176091	-0.497325	0.0330503	-0.20412	-0.118183	-0.121577	-0.0409623	-1.11394	-0.352183	-0.60206	0.39794	-0.0916233	0.0224143	-0.0093273	-0.112852	-0.0956263	-0.0519613	-0.0238783	-0.0435713	0	-0.0302193	0.0133303	-0.0177393	-0.0341293	-0.0178063	0	0.0223493	-0.0434443	0	0.263241	-0.417536	-0.0099793	-0.0828823	-0.0411293	-0.0158033	-0.0623793	-0.0133853	-0.0031733	0.0382773	-0.0154143	-0.0646173	-0.0367943	0.0344003	-0.778151	-0.0120773	0.0377363	0.0224283	-0.0066763	-0.0136473	-0.0542223	-0.148013	-0.0369443	0.0304003	0.0299083	-0.0575433	0.0195643	0	0.0468783	0.0608993	-0.0628473	0.0084783	-0.0486523	-1.54407	-0.39794	-0.0916823	0	0	-0.0375533	0.0383423	-0.410174	-0.280827	0.0583023	0.0342883	0.0281453	-0.69897	-0.0187493	-0.511883	-0.20412	-0.954243	-0.554881	-0.60206	-0.0489003	-0.875061	0.0348603	0.0104323	-0.0189443	0.0674193	-0.0547393	-0.0050503	0.0539763	0.0000003	-0.0036173	-0.0455323	-0.0410663	0.0288333	0.0194323	-0.0008203	0.0301783	-0.0702703	-0.0233473	0.0525763	-0.0375153	0.0190033	0.0004753	-0.0812153	-0.0268493	-0.0353753	-0.100791	-0.115121	0.0042903	0.0071223	0.0578643	-0.0355913	-0.0202793	-0.0632563	0	-0.109144	-0.410174	0.564271	-0.13169	-0.100863	-0.0870483	-0.0633973	0.0096023	0.0136153	0.0165393	-0.0252043	0.0699933	0.0049153	0.0069493	-0.0028733	-0.0702553	-0.0175733	0.0253603	0.0411193	0.0054143	-0.0655023	-0.0383293	0.0206003	-0.0505373	-0.0667193	-0.0429653	-0.0617143	-0.0765443	0.0413933	-0.0606263	-0.0555173	0.0214253	-0.0879553	0.0258583	-0.0062963	-0.544068	0.0168203	0.0193053	-0.810233	-0.0288713	0.0236873	-0.0054123	-0.0361223	-0.0509703	0.0459073	0.0583453	0.0706983	0.0323223	0.0013733	-0.0642953	-0.146565	-0.114693	-0.105234	-0.710399	0.0227563	-0.0464893	0.0030623	-0.0267433	-0.0143143	0.0176043	0.0096073	-0.0261473	0.0168653	0.0229803	0.0864363	-0.0203963	0.0011073	0.0405043	-0.0777643	-0.347232	0.0379093	-0.530318	0.0448383	-0.0512843	-0.0811673	-0.0483423	-0.0455933	-0.0444003	-0.0849443	-0.0283103	-0.179824	-0.130106	-0.22419	-0.140348	-0.0551453	-0.128712	-0.101954	-0.120192	-0.0973343	-0.0807353	-0.130056	-0.0686693	-0.0430353	-0.318367	-0.0396333	-0.0907123	-0.0499743	0.0087203	-0.0798353	0.0071083	-0.0466323	-0.404094	-0.218693	-0.0252663	-0.248767	-0.0130083	-0.186593	-0.0217423	0.0198453	0.0092983	-0.117803	-0.0389493	-0.0895273	0.0280033	-0.0539643	0.0217193	0.243038	0.0598103	-0.155802	-0.262194	-0.0042253	-0.0657403	-0.0931883	-0.191966	-0.148287	-0.0197563	-0.0310933	-0.155937	-0.194646	-0.155854	-0.116139	0.0075533	-0.0813693	0.0109033	-0.1317	-0.0139263	-0.188247	-0.0638973	-0.0554313	-0.0317663	-0.177814	0.0112663	0.0027753	-0.0973113	-0.0442173	0.0123503	0.0245683	-0.0809433	-0.0154603	-0.112304	0.10962	-0.129843	-1.04139	-0.147349	0	-0.0472723	0.0194303	-0.0505723	-0.0784603	-0.140791	-0.0875733	0.0233013	0.0140863	0.0871873	-0.147905	-0.24358	-0.0527703	-0.119132	-0.0078893	-0.117397	-0.0650243	-0.0478373	-0.330914	-0.236502	-0.0450453	-0.0254113	-0.0162723	-0.0044853	-0.0315993	-0.0098743	-0.143332	0.109602	-0.0720203	0.0371433	0.0826773	0.0844653	0.0273043	-0.0681643	-0.0190433	-0.0505833	-0.0597683	-0.0248533	0.0423783	-0.0994523	-0.0091563	-0.0290993	0.0336193	-0.0633743	-0.0915533	-0.0765173	0.0008693	-0.0885973	-0.230498	-0.238803	-0.0075533	0.0074903	-0.147914	-0.0453893	-0.0588383	-0.0405473	-0.0487763	-0.0072693	0.0436723	0.0219673	0.0324123	0.0506063	0.0482383	0.0331233	0.0568703	0.0401413	0.0197493	-0.0190233	-0.0009873	0.0393333	0.0163133	0.0233793	-0.0056293	0.0569153	0.0420233	0.0298713	0.0401393	-0.0241763	0.267737	-0.0840953	-0.122037	0.0214973	-0.0970393	-0.0268093	-0.0522123	-0.0742813	-0.0002963	-0.24329	-0.139381	-0.0217563	-0.182185	-0.0637153	-0.0929333	0.0115753	0.0302203	-0.131851	-0.0233043	0.0492673	-0.0157833	0.0655743	-0.128543	-0.0932983	-0.0283673	-0.0384383	0.0012393	0.0305173	-0.0216263	-0.100848	0.226396	-0.0731363	-0.0003003	-0.0389723	-0.130658	-0.354974	-0.0451373	-0.0137263	-0.0859153	-0.812347	0.0163903	0.130978	-0.172228	0.0109703	-0.0727383	-0.0999883	-0.0060113	0.0183273	0.0539573	-0.0733483	-0.0810143	0.0619883	0.0719983	-0.0056143	0.0424893	0.114629	0.0349593	0.0711293	0.0726913	0.0009003	-0.0353503	-0.0904103	0.0252523	0.0733073	0.0654433	0.0119673	0.0183043	-0.0262293	-0.0367323	-0.0338743	-0.0206063	0.0331923	0.0461383	0.0044423	0.0261493	-0.756509	-0.0168663	0.0068393	-0.0195173	0.0511143	-0.0586073	0.0363993	0.0701813	-0.0386293	0.0244763	-0.0888883	-0.0252153	-0.0083423	0.0477993	-0.0065313	0.0051433	0.166801	0.0333833	0.0315263	0.0731233	0	0.0566613	-0.102571	0.0266863	-0.135388	0.0115673	-0.0608443	0.0692023	-0.0649413	0.0131373	-0.0461063	0.0645083	-0.0132933	0.0225753	-0.0828233	-0.0302753	-0.115872	0.0538593	-0.10689	0.334909	0.0358123	-0.0339253	-0.0964523	0.0210773	0.0556313	0.0245863	0.0336193	-0.0472303	-0.155138	-0.0162583	-0.0263793	-0.0053033	0.162319	0.0917943	0.0511293	0.0858883	-0.140878	-0.0158373	-0.0064293	-0.0456273	0.0457573	0.0365113	0.0754743	0.0297743	-0.111464	-0.171174	-0.0183183	-0.120651	0.0052473	0.0066843	-0.0184263	0.0944513	-0.624413	-0.165204	-0.163309	0.0180023	0.131433	0.0711263	-0.119424	0.0518753	0.0244793	0.0867673	0.0060583	-0.259613	-0.0117753	-0.249877	-0.0314033	0.0618203	0.156619	0.104115	0.0465743	0.0698013	0.0044453	-0.0652493	-0.0775963	0.0234633	0.0658413	-0.123822	-0.136838	-0.186239	-0.643453	-0.477121	0.259637	0	-0.662758	-0.547012	0.845098	0	-0.684247	0	0.30103	0	0	0	-0.455932	0.234083	0	-0.345842	-0.0669473	-0.508155	0.0000003	-0.889302	0	-0.146128	0.0010013	0.0009573	0.0156273	-0.265688	0.0908613	0.0334433	0.0471603	0.0311513	-0.355388	-0.801632	-0.954243	0	0	-0.497325	-0.425969	0	-0.248642	-1.29052	0.367977	0	0	-0.531479	-0.50515	-0.30103	-0.322219	0	0	-1.00328	-0.109144	0	-0.30103	-0.778151	0	-0.30103	0	0	0.127705	0.0381883	-0.261919	0.0632743	0.0423673	-0.0593143	0.0274693	0.0115093	-0.592076	0	-0.122642	-0.197959	0.845098	-0.90309	-0.30103	-0.834633	0	-0.208716	0.801632	-0.39794	-0.425969	-0.221849	0	0	-0.740363	0	0	0.0969103	-0.653213	0	0	-0.124939	-0.522879	-0.778151	0	0	0.0147373	-0.0669473	-0.0319963	-0.0504353	0.0055493	-0.0155853	-0.0020713	0.0083363	-0.0148383	0.0149093	-0.0849013	-0.0962803	-0.0212033	-0.0626703	0.0624973	-0.126051	-0.0334583	-0.0956213	-0.128012	-0.0679633	-0.0977273	-0.0733813	-0.0131733	0.0459443	0.0431173	0.144431	0.1528	0.0704243	0.109972	0.0683713	-0.0076513	0.0473623	-0.729611	0.0144783	-0.479896	-0.32694	-0.0551013	-0.0120263	0.0404293	-0.0699273	-0.0289643	-0.0398773	0.0004103	-0.0296483	-0.0004103	-0.141682	-0.0720483	-0.0722633	-0.0074613	-0.151929	-0.0375303	-0.150128	-0.113943	-0.0964283	-0.140673	-0.129782	-0.0651563	-0.0092123	-0.0713123	-0.0515573	-0.0023063	0.165775	0.156663	0.0666853	0.0711413	0.0505373	0.112889	-0.0298513	0.129022	-0.474837	0.121181	0.0830043	-0.0897453	-0.0361313	-0.0499133	-0.0173743	-0.128853	-0.0094033	-0.101286	0.0206093	-0.0335023	-0.0093163	-0.0032993	-0.140199	-0.376112	0.0175883	-0.0300463	-0.0475003	-0.0687163	-0.143062	-0.0273783	-0.108548	0.0381753	0.0073093	0.0860723	-0.0214913	-0.0006603	0.0000003	-0.137564	0.0301463	0.0515183	-0.0499043	0.0002613	0.0883913	0.0331053	0.0538753	0.123339	0.102005	-0.136449	-0.175003	-0.0070013	-0.0202923	-0.0407943	-0.0309863	-0.0137603	-0.0920443	-0.0338903	0.0675113	0.0089903	0.0020293	-0.146038	0.0333843	0.0477253	-0.0193053	-0.0953133	-0.0134613	0.0136443	-0.0207593	0.0504843	0.0527993	0.0623923	0.0617233	-0.0020813	-0.0506303	0.0228633	0.0058823	0.0249243	0.0179513	0.0537473	0.0148623	-0.164001	-0.180694	-0.0154373	0.0358933	0.0202383	-0.0075153	-0.102323	0.0377003	-0.0030643	-0.0377403	0.0028483	-0.0319133	-0.0374543	0.0064913	-0.0037113	0.0465243	-0.0209703	0.0048223	0.181991	-0.0281523	-0.0276013	-0.0325023	-0.0427853	0.0534893	0.0550133	0.0155313	-0.0185603	0.0519603	0.0707963	0.0635653	0.365545	0.0515923	-0.135268	-0.0118683	-0.0780763	0.0801003	0.0103893	0.140799	0.0255633	-0.139165	-0.12291	-0.191198	-0.0036003	0.0406973	-0.0144843	-0.134275	0.0904423	-0.0346753	0.0251713	-0.0167143	-0.0344293	-0.0417133	-0.0448533	-0.0770573	-0.0580763	-0.0310473	-0.0702133	0.0301663	0.0012633	-0.0329833	0.0203613	-0.321319	-0.0360453	-0.0306433	0.0069603	0.0113943	0.0376973	-0.0492613	0.0124903	0.0977253	0.102267	0.107345	-0.156666	-0.104266	-0.211861	-0.0448123	-0.0338313	-0.0177063	0.0362123	-0.0129253	-0.0513453	0.201101	0.101719	-0.0517513	0.0314933	-0.0259943	-0.0095703	-0.0304693	0.0131353	-0.0749803	0.0012613	0.0184293	0.0244743	-0.119203	0.0126663	0.0026603	0.0436113	-0.0692033	0.0109613	-0.168545	-0.0637703	-0.136917	0.0011833	-0.0346733	0.0313913	-0.0400453	0.0662083	-0.0366783	0.0290063	-0.0654093	0.0081343	-0.197201	-0.0149613	-0.0658383	0.0787903	0.0190933	0.0267273	0.0756823	0.0002743	-0.0060143	0.0098303	-0.0153663	-0.0114473	-0.0320203	-0.0114213	-0.236331	-0.100225	0.0211813	-0.0489253	-0.0408813	-0.0996703	-0.0135533	0.0300673	0.0178113	0.0860113	-0.192083	0.0246953	-0.0361183	-0.0313313	-0.0171683	-0.0364073	-0.0122033	-0.0044223	0.0525453	0.0716793	0.0975063	0.0366923	0.0055323	-0.0888093	-0.197575	-0.0184583	-0.0631873	-0.0188343	-0.0141983	-0.0746983	-0.0014803	-0.0328213	-0.179653	0.0172993	0.0121843	0.0109183	0.0444783	0.0391153	0.0224853	0.0590693	0.0488583	-0.0432773	-0.0638213	0.0044433	0.148949	0.0520623	0.0640803	-0.0484103	-0.0162963	-0.120941	0.0563083	-0.0034203	0.0159393	-0.0366873	-0.0042163	0.0330083	-0.159884	0.0573533	0.164437	-0.0306113	-0.0559973	-0.0025363	-0.151371	-0.0821283	-0.0683223	-0.0049433	0.0064483	0.0351203	0.0232523	-0.0095573	-0.0800483	-0.0503703	-0.105373	0.0081513	-0.0095063	-0.0215473	-0.0207593	0.295242	0.0042983	0.0252663	-0.0579483	0.0894583	0.0335563	-0.0787373	0.0662863	0.0883713	0.0964833	0.0013493	0.0836613	-0.0190213	0.0337933	0.103646	0.0246743	0.10802	0.118099	-0.0476323	0.0106853	0.0231963	-0.0961983	0.0122263	-0.0178643	0.0050303	0.0153303	0.0266743	0.0018963	0.0585273	-0.0261533	0.0195453	0.0727673	0.0487893	0.0201863	0.0409333	-0.0135613	-0.0052373	0.0012913	0.0123803	0.0317373	0.0628953	0.100066	0.0676663	0.0792993	-0.0142893	0.123591	0.0918593	-0.0696973	0.114481	0.0924543	0.0108503	0.0272473	0.144642	0.114854	-0.0392113	-0.103783	-0.0094843	-0.0027433	-0.0377893	-0.0578063	0.0069443	-0.191198	-0.0195923	-0.103723	0.0235953	-0.101871	-0.0261283	0.0547443	0.0251153	0.0165183	-0.0382293	-0.0534393	0.0117483	0.0000003	-0.0860883	-0.12586	0.0366703	0.106644	0.0957543	0.292884	0.0744843	0.0264263	0.10067	0.0092653	0.0801393	0.0474663	-0.0075883	-0.0096573	0.0823513	0.123309	0.0038603	-0.0850683	-0.0228393	-0.0523833	0.0144733	-0.0710843	0.0184183	0.0513693	0.0000003	0.0198033	-0.0194873	0.121341	-0.0410823	0.0023023	0.0389973	0.0080393	-0.0958253	-0.10529	-0.0469043	-0.0172783	0.0331193	0.0021943	0.0414403	-0.0196223	0.0681823	0.0303233	-0.0444703	-0.0856253	0.0748943	0.0193503	0.0241643	-0.0157213	0.0525793	-0.111572	0.0788103	0.0432463	-0.0707033	0.0389573	0.0149153	-0.0217153	-0.0393073	0.0182343	-0.167039	-0.0316493	-0.253272	0.0669183	-0.191457	0.0517603	0.0039373	0.0633873	-0.0403313	0.0302373	0.0071333	-0.0742983	-0.0708023	-0.0055753	0.0274313	-0.264894	0.0491193	0.0470943	0.0489003	0.0153053	0.0459493	-0.0282773	0.0521963	-0.144477	0.0876623	0.0849393	-0.0148053	0.11304	-0.248045	0.0627003	-0.0042193	0.0158793	0.0295723	-0.0152403	-0.0178073	0.0259583	-0.0147123	0.0932833	-0.0227433	-0.0943733	-0.0395093	0.0054083	0.0016923	-0.0854863	-0.111788	0.0280593	-0.0755583	-0.0899843	0.0302913	0.0424563	-0.0031383	0.0335563	0.0640863	0.0732163	-0.0213073	-0.0105293	0.0495093	0.0424463	0.0957923	0.0594453	0.0349053	0.0445613	0.0166733	0.0294553	0.0452403	0.0705613	-0.0678413	-0.0261923	-0.0411023	-0.0779833	-0.0371203	-0.0357533	-0.138156	-0.0430983	0.0199323	0.0052543	-0.0452053	-0.0635143	0.0300213	0.0187373	0.0257083	-0.133423	0.0445283	0.0891633	-0.0131613	0.0445153	-0.154384	-0.0738343	0.0036283	0.0256443	0.0421363	0.0067973	0.114807	0.111364	0.103284	0.129965	0.0160443	0.152361	0.0752793	0.0184223	-0.0221973	0.0751263	-0.0367303	-0.0150073	-0.0188223	0.0172023	-0.10318	-0.224315	-0.0395543	-0.0679083	0.0650913	-0.165398	0.0147063	0.0853243	-0.0058113	-0.0166613	0.0523953	0.0238673	0.0084803	0.18472	0.0249593	0.0246673	0.0211513	0.0687743	-0.0120563	0.0568473	0.0441713	-0.0323313	0.0594943	0.0756313	-0.0511833	0.117856	0.0735903	0.0800233	0.0996373	-0.177799	0.0623863	-0.152733	0.0325753	-0.0138783	0.0339323	-0.0249853	-0.0115003	0.0221953	-0.0088383	-0.2741	0.0151773	-0.0537633	-0.0309023	-0.0081613	0.0231363	0.0280743	0.0327603	-0.0487933	-0.0632273	0.0289753	0.0189683	0.0705173	0.0776693	0.0398493	0.0066703	0.0700683	0.0686343	0.0953403	0.104866	0.118157	0.0763533	0.0878333	0.103938	0.0386563	-0.0886663	-0.0388513	-0.108832	0.0412603	0.0021343	-0.0232753	0.0639073	-0.0177513	-0.162774	0.0646513	0.0699553	-0.0148853	-0.0416503	0.0308853	-0.0687493	0.0465823	-0.109747	0.0339553	0.0011443	0.0166103	0.0315483	0.0245233	-0.0518533	0.0591213	0.0379303	0.0009263	0.0046893	0.0406853	-0.153228	-0.198889	-0.0391273	0.0313503	-0.0314433	-0.0576043	-0.0147653	0.0504613	-0.0097513	0.0988533	0.0410513	0.0715183	-0.0082703	0.0555993	-0.0013073	0.0229983	-0.0514463	-0.0404293	0.0420193	0.0230853	0.0488953	0.0265853	0.0289133	0.0240483	0.0107243	0.138643	0.0735773	0.0294373	0.0355993	-0.0485823	-0.0581473	0.0931893	0.0559393	0.0508093	-0.0003303	0.0190263	0.0523213	0.0280293	0.0640513	0.0381893	0.0343863	-0.142723	0.0837713	0.0221653	0.118788	0.0457073	-0.184895	-0.0019983	0.0543583	0.0504303	0.0684933	0.0685233	-0.0889413	0.0258223	0.0533963	0.0432213	0.0858323	0.0652263	0.0108653	0.0385313	-0.0422143	0.128684	0.0493233	0.0287593	0.0481013	0.275916	0.0263433	-0.0740683	0.0488493	0.0797943	0.0644063	-0.0229463	0.0649123	0.12961	0.0787043	0.115702	0.135161	0.0721843	0.0281593	0.0869503	0.121184	0.0569663	0.0832983	0.0851363	-0.0043683	-0.0323223	0.0093403	0.0438303	0.0314583	-0.0353693	-0.0845663	0.0540973	-0.125685	-0.0824963	-0.109739	0.0525803	-0.146362	0.0700033	-0.0774123	-0.0139493	-0.137362	-0.0062563	-0.0866373	0.0095453	-0.235507	-0.176091	0.0458023	-0.0318583	-0.10303	-0.0829203	-0.0328983	0.0111363	-0.0309543	-0.307694	0.0616663	-0.0047713	-0.244966	-0.0621923	-0.102616	0.0270033	-0.0193173	-0.0730333	0.0031893	-0.0451763	-0.0328363	-0.0949843	0.0106283	-0.0200883	-0.0148073	-0.169714	-0.164509	-0.192027	-0.0165343	-0.0754393	-0.0018133	-0.0097213	-0.0882333	0.0187343	-0.0600863	-0.0726733	-0.16898	-0.194425	-0.143126	0.0218173	0.117128	-0.0216453	-0.0313853	0.0271213	-0.123469	-0.14798	-0.101656	0.0122343	-0.0229283	-0.0273813	0.0231133	0.0461053	0.0327293	-0.0582193	-0.0248883	-0.0936943	0.0497593	-0.0527783	-0.0048153	-0.0266473	-0.0831473	-0.194364	-0.0330003	-0.0832093	-0.0220663	0.0771543	-0.0842673	-0.0057773	-0.0186673	-0.110032	0.0207263	-0.0124203	-0.10383	0.0052643	-0.300345	-0.415381	0.0043703	-0.0531513	-0.0567073	0.0353693	-0.0223703	-0.101774	-0.119323	0.0730903	0.0375983	0.0115723	0.0102753	0.0050433	-0.0139553	0.187012	0.0190953	0.0618683	0	-0.855968	-0.1475	0.0376713	-0.0637853	-0.0641933	-0.0877263	-0.0356103	0.0715283	0.0999383	0.0665323	0.0699313	0.0953893	0.0024283	-0.131164	-0.0951523	0.0094163	-0.0077833	-0.116889	-0.0440683	-0.504524	-0.16581	-0.0134243	0.0144383	-0.253061	0.0835033	-0.0877613	-0.0756313	0.0161963	0.0984293	0.0574613	0.182431	0.0279363	0.0023433	-0.0127943	0.0523353	-0.640978	0.0329483	-0.0035153	0.0658823	-0.0327583	0.0201763	0.0263873	-0.0450363	0.0755193	0.0330793	0.103489	-0.0577353	-0.106516	-0.171599	-0.171617	-0.0218763	-0.209581	-0.22929	-0.321835	-0.0436443	-0.0119083	0.0063403	-0.0533763	-0.0880973	-0.0125173	-0.194671	-0.0642513	0.0095873	-0.0068863	0.0159033	0.0118903	0.172407	-0.0464673	0.0567343	-0.0072823	-0.0012973	-0.0465843	-0.0744793	0.0218673	0.268845	0.0087893	-0.164284	-0.377611	-0.0054053	-0.0577353	-0.0559033	0.0079153	-0.0098143	-0.139108	-0.0987193	-0.111803	-0.170663	-0.170789	-0.0199933	0.0595183	-0.209008	-0.177502	0.12119	-0.0104653	-0.104089	-0.12225	-0.0578203	-0.117728	-0.30464	0.167011	0.0880983	0.0900523	0.0358503	-0.0516313	0.0183703	-0.0126683	0.0138913	-0.0851393	-0.0668033	0.0031093	0.0190123	0.138616	-0.0110073	-0.0014743	0.0349703	0.0074533	-0.0335203	0.0676543	-0.0427373	-0.0342633	-0.0336513	0.0493793	0.0891333	-0.0580373	-0.0452033	-0.0563333	0.0235653	0.0790273	0.0531703	0.0252143	0.0981813	0.110186	-0.127415	0.0540323	0.0835533	-0.0063303	-0.0464863	0.0787413	0.0975593	0.0592613	0.0683783	0.0612963	0.0907833	-0.0747203	-0.0629973	0.0171743	0.0199273	0.0727983	0.0973663	0.126638	0.0543053	0.0201083	-0.102193	0.0545653	0.0064943	0.0086523	-0.0718213	0.0557653	0.0489693	0.0337973	-0.12202	0.0465063	-0.0159643	0.0877933	-0.0015353	-0.105978	-0.0206553	0.0621483	0.0642513	0.130592	0.0425463	0.0273143	0.107812	0.104257	-0.0711173	0.0196523	0.0322843	0.0487573	0.0966003	-0.0061883	-0.0093473	0.0180273	-0.0037193	0.125464	0.0472923	0.0655123	0.0945333	-0.0224863	-0.146802	0.112468	-0.0236543	-0.38178	-0.0467913	0.0681373	0.0432773	-0.162638	0.0940813	0.0228573	0.0307923	0.0861363	0.0651143	0.0813563	0.0323913	-0.0382013	0.123443	0.0531043	-0.0405063	-0.0094623	0.0158783	0.0749773	0.102782	-0.0036773	0.0603613	-0.0411583	0.128987	0.0417373	0.0084873	0.0138923	0.0307673	-0.175209	-0.165518	-0.233712	-0.114155	-0.30103	0	0.335792	0	-0.716003	0.0193053	-0.845098	-0.477121	-0.221849	0	0	-0.326336	-0.268845	0	0.0000003	-0.579784	-0.778151	0	-0.419129	0.60206	0	-0.511883	-1	-1.14613	-0.0254653	0.0319393	0.0025133	0.0367023	0.0350813	0.0401893	-0.0174143	0.0234483	-0.142668	-0.0310343	-0.0881363	-0.171396	-1.01442	-0.653213	-0.0310343	-0.498441	-0.740363	-0.39794	-0.124939	0	0.176091	-0.162727	-0.0791813	-0.221849	-0.681241	0	0	0	0	0.60206	0.30103	-0.30103	0	0	-0.0621483	-0.849215	0.0703393	-0.0184363	0.0092173	0.0920623	-0.0020003	0.0215333	0.0271523	-0.0964253	-0.39794	-0.237361	-0.207449	-0.156662	0	0	0.258278	-0.6094	0	-0.176091	-0.837949	0	0	-0.352183	-0.330993	0	-0.941305	0.367977	-0.0248243	0	0	0	-0.255273	0	0.141329	-0.522879	-0.69897	-1.23045	1
-0.0065313	0.121489	0.18189	0.146128	0.157544	0.0947863	0.214374	0.178753	0.163545	0.105865	-0.0813053	0.134429	0.112647	-0.0062693	-0.0254543	-0.0958363	0.0058003	0.142668	-0.140163	0.0277423	0.143987	-0.0191073	-0.211666	-0.0448323	0.15144	0.0957603	0.132626	0.141799	0.0856583	0.0080493	-0.0161853	0.210578	0.172241	0.168066	0.0874183	0.162953	0.167136	0.0585983	-0.144173	0.101027	0.200774	0.113844	-0.0074583	0.101458	0.261389	0.0742893	0.0928543	0.0063943	0.154723	0.148104	0.0278093	0.145698	-0.0692113	-0.259637	0.297669	0.207125	0.131565	0.112977	0.0974333	0.0216093	-0.248817	0.145448	0.134316	-0.0447323	0.138571	0.197519	-0.0815083	-0.0995923	-0.0350473	-0.0061523	0.0409073	0.170346	0.166666	0.0551813	-0.0835233	0.11575	0.120648	0.407485	0.127243	0.168777	0.0795603	0.190156	0.0881463	0.103163	0.124231	0.0140113	-0.0367643	0.0847353	0.192079	-0.0041503	-0.165835	0.142585	0.0316693	-0.0904803	0.115332	-0.0312083	-0.11814	0.18238	0.0720253	0.220395	-0.0670953	0.144803	0.0582953	0.169901	0	0.141044	0.187506	0.0351373	0.170206	0.0666113	0.115747	0.181571	0.0914473	0.0140593	0.0928143	0.138558	-0.0292353	0.0750253	0.115843	0.0781493	-0.0327223	-0.0839413	-0.327857	0.0892233	-0.0315103	0.266026	-0.320624	0.0559003	0.0850603	-0.0009613	0.0819113	-0.0013583	0.122905	0.0744773	-0.0665913	0.0224983	0.12234	0.0324373	0.151586	0.0408523	0.216567	0.196523	0.0718043	0.186234	0.11166	-0.176832	-0.132073	0.135074	0.0042183	0.0582583	0.0492453	0	-0.0558903	-0.273112	0.0713193	-0.39794	0.0426013	-0.0408603	0.10107	0.136285	0.0332083	0.194023	0.0449713	0.158145	-0.0415583	0.0963323	0.108307	0.13592	0.0887753	-0.0076313	0.0219983	0.124311	0.137323	0.0030463	0.0668383	0.0983093	0.108697	0.200659	0.0895613	0.136116	0.140799	0.0054863	0.0121653	0.171396	-0.30103	0.0212973	-0.109144	0.120677	0.0998523	0.0449863	0.0672773	0.0884703	0.0743673	0.0507233	0.0149773	0.103857	0.0083633	0.126487	0.0599143	0.0192503	0.0668263	0.0015773	0.10748	-0.0584503	0.0666023	0.0517193	0.0423243	0.122595	-0.0958403	0.107938	0.0772263	0.152931	0.0375823	0.183027	0.13222	0.143918	0.143422	0.155626	0.0884223	0.142777	0.13562	0.141722	-0.0487033	0.107016	0.111896	0.0775893	0.138355	0.132723	0.158862	0.132962	-1.12918	-0.144397	0.123671	0.118167	0.0209183	-0.14411	0.0616603	0.0539863	0.0098193	0.121734	0.158393	0.0054123	-0.0329303	0.0831843	0.0976163	-0.275496	-0.0699963	0.13615	0	0.117464	0.112536	0.0587193	0.147308	0.0762233	0.130455	0.105787	0.0685033	0.154287	0.136056	0.179457	0.179188	0.137535	0.140705	0.178497	0.132203	-0.214981	0.0499953	0.0697703	0.129504	-0.349615	-0.0031363	0.105445	0.0926093	0.0796373	-0.0667193	0.0536183	0.103078	-0.11444	0.644027	-0.0006213	-0.0056773	0.0958133	0.0766343	0.0101643	0.0867823	0.118057	0.0118183	0.114525	0.0083343	0.0542393	0.155195	0.0764813	0.140007	0.122994	0.132572	0.0835763	0.123063	0.126583	0.0813913	0.107939	0.116777	0.0004903	0.134624	0.0956773	0.119644	-0.0181043	0.117731	0.0280863	0.121693	0.112572	0.195603	0.117763	0.0303443	0.0586033	-0.0018563	-0.115795	-0.0015893	0.0763153	0.0186223	0.0261773	0.0742843	0.0289153	-0.225546	0.156606	0	0.104735	0.133102	0.111127	0.0444513	0	0	0	-0.965786	0	-1.31857	0	0	0	-0.69897	0	0.105075	0.0024983	0.0556073	0.234766	-0.0088333	0.118156	-0.117886	0.13622	0.125535	0.0707013	0.121422	0.0965513	-0.0093143	0.0156743	0.103665	0.0011503	0.0399853	0.0699173	-0.0136693	-0.0599983	-0.30103	0.0595403	0.0774123	-0.884607	0	-0.449969	-1.25527	-0.477121	0	0.0350713	0	0	0	0	0	0.0582613	0.157608	-0.0971373	-0.0661673	0.0262723	0.116627	0.122228	0.11754	-0.0575473	-0.0536913	0.0342243	0.0768633	0.0733783	0.0090393	-0.238063	0.137922	0.0386343	0.0635443	0.0861993	0.0897053	0.0081913	-0.0791813	0.0776473	0	0	-0.166331	0	-0.359022	-0.970037	0	0.109747	0.116591	0.133089	0.0786213	0.0269323	0.0239333	0.0931023	0.0210573	0.0844053	-0.0109523	0.108868	0.0001673	-0.0411803	-0.0334533	0.0921263	0.144985	-0.110332	0.0816553	-0.0129573	0.143257	0.153065	0.139195	0.0263033	-0.0379993	0.0478793	0.0764633	-0.11153	0.116194	-0.0372283	0.182242	0.12784	-0.0102093	0.0547673	0.116887	0.139492	0.0796963	0.0878753	0.0444983	0.114818	-0.107982	-0.0119903	-0.0293303	0.131314	0.0283473	0.0696523	-0.10254	0.0846873	0.117816	0.120236	0.133515	0.0842963	0.110871	0.106587	0.0917703	-0.0179813	-0.112182	-0.0285463	-0.0939953	0.0908743	0.0627343	0.105854	0.0383783	-0.0721093	0.163802	0.0230953	0.168623	0.170847	0.108892	0.181922	0.178177	0.11424	0.0904623	-0.0187903	-0.0378733	0.0911683	0.0025343	0.0236393	0.146763	0.0538153	-0.0239423	-0.174138	0.0964943	0.0501203	0.143597	0.125211	-0.0044723	0.0309703	0.0567173	0.0819303	0.0008953	-0.0212303	-0.134569	0.151173	0.148687	0.149908	0.0620113	0.0472963	0.0503943	0.0546213	0.17868	-0.0853543	0.0907773	0.0197133	0.122521	0.134557	0.0613893	0.0832083	0.102134	0.0573003	-0.0067163	0.0950453	0.0776863	0.136313	0.0850553	0.0951933	-0.543349	0.0100113	0.0112073	-0.0552963	0.0402553	0.11731	0.0658703	-0.105546	0.0603733	0.122259	0.0942793	-0.0023563	-0.0248023	-0.0154223	0.0605253	0.0253353	0.0755863	-0.0162093	-0.245035	-0.0006753	-0.100702	0.0891933	0.0363403	0.0780883	0.117913	0.130543	0.0000003	0.0899293	0.0068603	0.11533	0.0067913	0.0716833	0.0013313	0.0979033	0.0685563	0.0772293	0.0384993	0.0220043	0.104128	0.194614	-0.0190783	0.0794733	0.0899473	0.0810743	0.0812033	0.0939273	0.0967583	0.0836563	-0.0037233	0.107842	0.10055	0.103148	0.159015	0.0735883	-0.0468633	0.0605293	0.133521	-0.0693673	-0.0204703	0.152485	-0.0722643	-0.0097793	-0.134932	0.0316413	0.174438	-0.14781	0.0981713	-0.130686	0.0737393	0.0501103	0.0373213	0.0796203	0.0734213	0.0194523	0.0408083	0.0684993	0.0699633	0.0316943	-0.0542413	0.0615843	0.0567683	-0.131397	0.133403	0.122643	0.0931133	0.163009	-0.0139743	0.112677	0.0979233	0.0162703	-0.183299	0.117269	0.0897743	0.143962	0.175831	0.0968343	0.0806133	0.0356853	-0.20469	0.0552633	0.0481373	0.12877	0.0271603	-0.106621	0.0652613	0.0015133	-0.0164583	-0.0494343	0.116301	0.0992323	0.0109783	0.0931663	-0.0262073	0.0077703	0.0185153	-0.0170253	0.0345133	0.0816773	0.133586	0.0205893	0.127149	-0.0462803	0.0949283	0.0910723	0.0071463	0.0808333	0.0294983	0.0658603	-0.0113283	0.154937	0.165199	0.173498	0.104286	0.150949	-0.334715	-0.0507043	0.1626	-0.0330163	0.0876213	0.147809	0.116418	0.120493	-0.160285	0.0687413	0.0615723	0.0733353	0.0579923	0.0896763	-0.120926	0.0719193	-0.0118313	0.0912513	0.0597403	-0.0273643	0.0351003	0.0154373	0.0739333	0.0422803	-0.0378593	0.135371	0.0858483	0.121532	0.0716883	0.0502093	0.0691793	0.126756	0.165839	0.116962	0.0745713	0.0575543	0.0357773	0.11017	0.129941	0.0926173	0.0574843	0.0911393	0.0733723	0.0713313	-0.119528	0.0408403	0.0886673	0.0466413	0.0933043	0.0674953	0.0971343	-0.0176353	0.0519183	0.113137	-0.130028	0.0985753	-0.0033623	0.0926203	-0.123629	0.152179	-0.0268963	0.0817533	0.130208	0.0663733	-0.0187933	0.0675413	0.139412	0.0937493	0.0969103	0.126693	0.0758243	0.121345	0.147232	0.0264413	0.0771043	0.0573333	-0.0943503	0.111535	0.106638	0.106377	-0.0249823	0.100617	-0.0644683	0.0357683	0.0647923	0.109414	0.0509323	0.0545103	0.0128173	0.0889523	0.0657463	0.112167	-0.0339603	-0.0046493	0.0869393	0.0764433	0.121764	0.0224223	0.0743933	0.11487	0.0026083	0.0735203	0.0700603	0.0647983	0.0659673	0.198394	-0.0136123	0.0287503	0.0986653	0.0832403	-0.20412	-0.0298903	0.102984	0.280443	0.0565353	0.0486733	0.100441	-0.0181403	-0.0765763	-0.179268	0.0690453	-0.0035203	0.0875223	0.139186	0.0035363	0.0500483	-0.109466	0.0574993	0.118245	-0.0015823	0.0028923	0.131221	-0.0369053	0.0574713	0.0269963	-0.0965513	-0.441487	-0.0499203	0.117612	0.0733953	0.109957	0.120628	0.145974	-0.0466593	0.10027	0.116506	0.0220163	-0.229227	-0.0016873	-0.116803	0.0708483	0.0337163	0.0187493	0.0171723	-0.23008	0.0268523	0.0363233	0.0602963	-0.13606	0.113608	-0.0867783	0.0116503	-0.180766	-0.21942	-0.191977	-0.15867	0.0660603	-0.0917573	0.0259073	0.105842	0.0220843	-0.29998	-0.182906	0.0629323	0.125892	0.113559	0.126097	-0.0887803	0.0847423	0.0298743	0.10374	0.636822	0.0706823	0.166948	-0.191829	-0.0719373	-0.0781233	0.0477473	0.0903303	0.0006173	-0.325082	0.0699733	0.100719	0.0419813	-0.0554083	-0.234253	0.0620643	-0.0208253	-0.209923	-0.183412	-0.0825133	-0.0595683	-0.0372623	0.118519	-0.125885	-0.0552193	-0.159671	-0.0947193	-0.0552613	0.0403963	0.114223	0.0693663	-0.0043833	-0.0228093	0.0614883	0.0298003	0.15235	0.0502083	-0.186923	0.0874223	0.111911	-0.0144693	0.0837773	-0.188134	0.0432943	0.0313513	0.0736093	-0.198516	0.167587	-0.196372	0.0599833	0.0936563	-0.0072993	-0.0567453	-0.0577273	-0.0609913	-0.0421983	-0.135168	0.0065413	-0.0388263	-0.11369	-0.136939	0.0101673	0.0870393	0.0416263	0.0543663	0.0710673	0.110718	0.0866563	0.1323	0.137954	0.146646	0.0522383	0.0275703	0.125085	-0.127391	0.0658023	0.10256	0.122367	0.0979313	-0.0340373	0.0235643	-0.194152	0.118493	0.115714	0.0373073	0.0529653	0.0432203	0.0313403	-0.0832863	0.288423	-0.330882	0.0010453	-0.14145	0.0378893	0.0295663	-0.109484	-0.18732	0.0650883	0.105388	-0.0217533	0.0973483	0.0892913	0.153868	0.193716	0.105634	0.15847	0.0544793	0.0081123	-0.167452	0.0995923	0.0396653	-0.0741543	-0.0410763	0.128431	0.0888063	0.134894	0.11673	0.115003	0.158673	0.0163523	-0.0494733	-0.0358893	-0.0431933	-0.0951493	0.0583493	0.0457293	-0.0299113	0.0384643	0.0434903	-0.0025123	-0.0548493	-0.0976443	-0.0970913	0.0646923	0.0883643	0.0759673	0.0533463	0.160739	0.124052	0.187274	0.144993	-0.0650003	0.106558	0.117684	0.117106	0.0132483	0.0849203	0.0623423	-0.0598483	0.0984863	-0.0406803	-0.149737	-0.0564483	0.114072	-0.119562	0.0624653	0.0856683	0.0568473	0.0588263	-0.0265163	0.0434003	0.0491193	-0.0521043	-0.148018	0.0621263	-0.123216	0.0882663	0.0937653	0.0538563	-0.0968103	0.0814913	0.0249513	0.0278623	0.164394	0.143409	0.145375	0.126013	0.0390143	-0.0194733	0.111958	0.0343223	0.125433	0.126335	0.12635	0.101024	-0.0889693	0.0863403	0.0220023	0.0705343	0.0773083	0.0666703	0.0324113	0.0648613	0.103099	-0.0249573	-0.0207813	0.0181713	0.0495513	0.0436633	0.0700923	0.0025323	0.0861683	0.0525163	0.0626933	0.0739413	0.0564493	0.0104153	0.0842863	0.0842133	0.194009	0.139706	0.181533	0.137311	0.0000003	0.0462493	-0.0711003	0.0238703	0.140606	0.0227813	0.111766	0.0028993	0.137572	0.0289203	0.0948163	-0.108623	0.0981763	0.0577843	-0.0097603	-0.0430853	0.0126623	-0.0350503	-0.0674443	0.145839	0.0131443	-0.0606553	0.0170643	-0.0799863	-0.105402	0.0476593	0.0899413	0.0567943	-0.0259023	0.0593883	0.0445633	-0.548682	0.15413	0.0737943	0.12698	0.0893003	0.101403	0.0898003	0.0790683	0.0863213	-0.102662	-0.0593373	-0.19093	-0.181542	0	-0.268845	0.628389	0	0.0457573	-0.477121	-0.68921	0.138303	0	-1.11394	0	0.60206	0.69897	0.653213	-0.60206	-2.3075	0.544068	-0.405765	-0.873127	-1.13033	0	0.0000003	-0.723104	0	0.115174	0.0444093	0.0601313	0.130691	-0.0128963	0.0403633	0.146617	0.123886	0	-1.16303	-0.676694	-0.156569	0.30103	0	-0.477121	0	-0.124939	0.0511533	0	0	0.30103	-0.118099	0	0	-0.176091	0	0	0	0.263241	-0.544068	0.30103	0	-0.417536	-0.85454	-0.445522	0	0.173298	0.135562	0.11716	0.182289	0.0760633	0.0900493	0.0737273	0.108895	-0.271067	0	-0.123878	-0.0648913	-1.16137	0.778151	0	-0.477121	-0.0901773	0	-0.929419	0	-1.0607	-1.20412	0	-0.60206	-0.544068	0	0	0	0	-1.21748	0	0.109144	-1.21299	-0.708515	-0.778151	0	-0.0493903	-0.173999	0.0537693	-0.163276	0.112655	0.136789	0.148159	0.0287033	0.205976	0.25024	-0.108692	-0.379113	0.0738493	-0.0438603	-0.0475203	-0.173552	-0.16155	-0.223896	-0.202794	0.0135313	0.0268963	0.0114443	0.0258873	0.0483523	0.106103	-0.0240843	0.0591123	0.0241713	-1.70457	0	0	0	0	0	0.153909	0.208184	-0.111844	-0.166499	0.118099	-0.0490563	0.112188	0.104848	-0.0173563	0.112599	0.147625	0.104793	0.0925313	0.107497	0.0496043	-0.101192	0	0.169718	-0.514727	-0.161722	-0.0835823	-0.0155373	-0.0861843	0.0237063	0.0090683	0.124939	0.159878	0.0148623	0.195276	0.0506663	0.0457783	0.0873803	-0.658541	0.0962243	0	0.0027903	-0.0964123	0.0393443	0.132817	-0.152397	-0.185497	-0.105804	0.105493	0.140333	-0.694794	0.138077	0.189096	0.0781483	-0.0170033	0.138578	0.0702903	-0.0567213	0.0740853	0.0273693	0.22711	0.129159	0.0591643	0.192518	0.168385	0.0478143	0.0409833	0.0395163	0.190198	-0.0088323	-0.145387	0.175337	-1.13566	0.125596	0.193015	0.0741443	0.0334243	0.187275	0.236789	-0.0565383	0.155691	0.0172803	-0.0156803	0.114671	0.0752193	0.0177953	0.0585953	-0.0434353	0.0316083	0.180555	0.0814653	0.101458	0.0744933	0.0287153	-0.153336	-0.0800783	0.0900413	-0.118001	-0.0223113	0.0610193	-0.206868	-0.0331053	-0.0719443	0.0163603	0.0040073	-0.0029363	0.154844	0.0712853	0.141999	0.128993	0.11277	0.0236373	0.0867963	0.0189593	0.123403	0.0084713	0.145755	0.118774	-0.170532	-0.0491913	0.0150683	-0.125486	0.129842	-0.0782903	-0.145565	0.0399573	-0.0975443	-0.268998	-0.0403693	-0.0009133	0.0742183	0.0942503	0.177658	-0.0210893	-0.0102143	-0.126291	0.0307543	0.122691	0.145061	0.139758	0.10178	-0.14347	0.129161	0.0028433	-0.0485573	0.0910323	0.0610233	0.146529	0.0567343	0.0817273	0.0341163	0.0940663	-0.0755563	0.0639083	0.184175	0.115984	0.148002	0.109951	0.0426943	0.0840573	0.112194	0.111099	0.0821273	-0.0492183	0.133894	0.0368533	0.170606	0.155815	-0.126338	0.0483533	-0.0206733	-0.0938463	0.10213	-0.0053983	-0.0369353	-0.0077753	0.0503053	0.0359083	-0.47961	-0.647715	0.0710633	-0.0213593	-0.193503	0.0612653	0.0703063	-0.0062603	0.0639913	0.186258	0.112012	0.0180183	0.164582	0.10924	0.0675533	0.120005	0.0866943	0.132416	0.0905743	0.0933523	0.147666	0.174048	0.0549313	0.165276	0.197743	0.197971	0.0303653	0.168439	0.0530833	0.0278213	0.123797	-0.0782543	0.130364	0.0142993	0.114323	0.498625	-0.0313613	0.0712763	0.124514	0.0267103	-0.316007	-0.158717	0.0945363	0.142018	0.143201	-0.0999923	0.0251393	0.145039	0.0522493	0.0943663	0.0739873	0.126596	-0.0479903	0.0833893	0.143184	0.152263	0.0719073	0.0709003	0.0961733	0.0621763	0.202767	0.17342	-0.0986163	0.0344953	0.176091	0.0695103	-0.0493953	-0.0820723	0.108386	0.0665663	-0.0294413	0.0940433	-0.0472483	0.0787173	-0.0923633	0.0162523	0.115513	-0.0671883	-0.0284043	-0.157264	-0.172183	0.190735	0.147691	0.0942933	0.132598	0.251622	0.0921363	-0.0105983	0.0920253	0.0215493	0.153831	0.113099	0.140422	-0.0790923	0.14488	-0.0125253	0.0221013	0.1577	-0.0114383	-0.0033063	0.0273473	0.153952	-0.0059603	0.130768	0.0877273	0.0896323	0.225824	0.138113	0.0930593	0.0985303	-0.0370913	-0.0493623	0.116541	-0.0059273	-0.0957363	0.130484	-0.0428893	0.147872	-0.0631603	-0.0240383	0.208341	0.0197793	0.218302	0.0229903	0.167327	0.126337	0.0289443	0.146685	0.126352	-0.0062233	0.135844	0.104735	0.105137	0.10408	0.144704	0.119329	-0.547391	0.145224	-0.194534	0.121458	0.0886623	0.115872	0.130396	0.396891	0.102744	0.130034	0.110091	0.0390933	0.0671953	0.161305	-0.0033763	0.122944	-0.103941	-0.135125	0.0157283	0.137503	0.102689	0.106708	0.18258	0.0950683	0.0981473	0.0213573	0.0757533	-0.133097	-0.120455	0.166865	0.0314113	-0.0003403	0.129148	0.163271	0.163029	0.222424	-0.154512	0.0426573	0.166183	0.154194	-0.0493693	-0.0968143	0.102595	0.0551043	0.108521	0.107721	0.0728663	0.0230713	0.0558643	0.108884	-0.122508	0.0350763	0.0740153	-0.0419403	0.0744003	0.0737183	-0.0475723	0.0317663	0.182181	0.103126	0.154902	0.0994473	0.0322953	0.0234993	0.0740653	0.11398	0.118466	0.194957	0.124864	0.1094	0.0719683	0.124431	0.125043	-0.0166203	0.0022773	-0.0120853	0.11942	-0.0606393	0.0581203	0.0911003	0.0144733	-0.0138003	0.186873	0.0919303	0.135784	0.0465313	0.119463	0.126775	-0.171271	-0.0739833	0.0219973	0.0658253	0.0427343	-0.0175693	0.0571763	0.120785	0.0070393	0.1186	-0.168219	-0.0112973	0.0844623	0.0693563	0.141096	0.10968	0.102318	-0.0468673	0.0273403	0.109747	0.104511	0.107023	0.0728113	0.158471	0.191531	-0.0388273	0.121653	0.108945	0.169527	0.0078353	-0.0895153	0.144762	0.0412023	0.0252313	0.117324	0.163203	0.0639643	0.0123593	0.0621913	-0.0949883	-0.0027823	-0.0353593	0.104313	0.0362423	0.0512303	0.0815143	0.0944213	0.130265	0.0700713	-0.0480653	0.0824473	0.123609	-0.0270823	0.0943463	0.145342	0.192833	-0.143912	0.131718	0.154495	0.0192763	0.153207	0.142451	0.0109673	0.0579013	0.0324933	-0.0303513	-0.0910553	0.107761	-0.24534	0.0565593	-0.0036043	0.0530093	0.0274853	0.0796223	-0.0286353	0.0148703	0.135623	-0.0573343	0.106455	0.0700263	0.146192	0.124872	-0.0031193	-0.0032923	0.150442	0.0465203	-0.0017433	0.111259	0.0408283	0.140804	0.0916383	0.131966	0.11304	0.0028953	0.130846	0.121506	0.137345	0.0319313	0.0954953	-0.0410723	-0.0387923	0.0841533	-0.442313	0.125285	0.0048633	-0.0976423	0.180287	0.0421033	0.0980373	0.0347413	0.0296223	-0.0480533	-0.0040723	0.0675303	0.0829303	-0.0821293	0.0718243	0.0850833	0.0716103	0.0833983	0.0385053	-0.0114553	0.0744393	-0.0077383	0.0625813	0.105657	0.0861323	0.0927993	0.0948273	0.133912	0.106243	0.0323453	0.1071	-0.0422693	-0.810976	0.0290043	0.0631933	0.108556	0.0037053	0.160305	0.124397	0.137782	0.161802	0.0666333	0.0496563	0.136011	-0.664473	-0.0808893	-0.0620573	0.0707063	0.0500293	-0.0331683	-0.0271713	-0.0197523	0.0390963	0.0451263	-0.112643	-0.13045	0.113699	-0.0403243	-0.0770433	0.0894463	-0.0018603	-0.0521943	0.0484273	-0.0051633	0.0939093	-0.0188823	0.0636823	0.102037	0.0384563	0.0968403	0.11326	0.0364123	0.0899083	0.0496303	0.0813533	-0.126239	0.142228	0.137863	0.356506	0.15435	0.0646843	0.0113963	0.165828	0.0587893	-0.0330153	-0.0376503	-0.0107623	-0.106206	0.0877913	-0.0074903	-0.0325113	0.127632	0.0715873	0.0926693	0.0499273	0.134829	0.0290133	0.0194953	0.0166443	0.0893813	0.0686933	-0.0635323	0.0675233	0.0777433	0.0885113	0.0453133	0.0550553	0.106354	0.0522723	0.0629043	0.0500113	0.140238	0.113285	0.114936	0.158068	0.133938	0.0855063	-0.114789	0.0259053	0.0876473	0.0769173	0.146166	0.104205	0.0921843	0.0730103	0.0237713	0.1009	0.103831	0.101289	0.128539	0.108755	0.0465963	0.0794983	0.0829463	-0.0168133	0.0635963	0.154779	-0.0368433	0.0428953	-0.0719463	0.0785453	0.0208573	0.0964233	0.0440543	-0.0176193	0.0918703	-0.0290933	0.148316	0.16061	0.131041	0.0732033	0.126115	0.0710683	0.142768	0.102606	0.137528	-0.0919983	-0.0607023	0.0825873	0.112883	0.0963313	0.130094	0.132626	0.103278	0.0870973	-0.0196693	0.0937703	0.168905	0.0532343	-0.0756023	0.0844223	0.0609883	0.0992543	0.0071633	0.0045323	0.0640833	0.10323	-0.0191943	0.0697203	-0.125821	0.0921373	0.0745333	0.0922053	0.113222	0.0782013	-0.0718753	0.141346	0.140204	0.104155	0.0732023	0.0797283	0.0739673	0.0600623	0.0950063	0.0511933	0.0675873	0.0847913	0.112066	0.0738353	0.0725003	0.0727343	0.0804753	0.0347103	0.119333	0.0418493	0.0539433	0.0474013	0.0761723	0.0476973	0.0388273	0.0802633	0.136908	0.0869663	0.0453223	0.0900483	0.0454963	0.0818433	0.0927993	-0.0596203	0.165359	0.0270553	0.0321583	0.0917433	-0.0470613	0.0819153	0.13107	0.0984743	0.0978733	0.0149403	-0.0448443	0.0230523	0.0210753	-0.0363813	-0.142916	-0.0798583	0.0437473	-0.322184	0.0749263	0.0636693	0.0139083	-0.0717503	0.0480523	-0.447325	0.0185653	0.0029423	0.0043653	-0.236937	0.0392693	0.0206353	-0.0326243	0.0694963	0.0820113	0.105618	0.0527063	0.0350613	-0.12274	-0.0309933	-0.200858	-1.11748	-0.0101713	0.0251073	0.0470403	0.0567553	-0.0325463	0.0457573	0.11845	0.0584003	0.0364733	-0.0505983	-0.0469823	-0.173838	-0.154775	-0.109668	-0.124033	-0.546858	-0.0903823	-0.0022063	0.0711063	-0.0057983	0.0587223	-0.210073	0.10721	0.0299633	0.108869	-0.400173	-0.11866	0.0357673	0.0567553	-0.0891513	-0.0097603	-0.0871503	-0.189664	-0.0463603	-0.119268	0.0808913	-0.0720303	0.0419563	0.0416243	0.0592323	0.131266	0.127009	0.0820613	0.0129513	0.0065643	-0.22494	-0.517159	-0.356084	-0.0749023	-0.0065403	-0.0351743	-0.133503	0.0388843	-0.0390433	0.0893863	-0.0027523	-0.125404	-0.321892	-0.0405593	0.0216723	0.0767933	-0.0920503	0.0264463	0.0523023	-0.0714283	0.0020463	-0.207754	-0.0915843	-0.156222	0.0412223	-0.0304373	0.128136	-0.0794053	0.0325683	0.0797793	0.0536373	-0.0276843	0.0756913	-0.0159363	-0.0284143	0.0105363	-0.12463	-0.0468503	0.0748053	0.0200413	0.0392493	0.0765183	0.0771053	0.101296	0.0039663	-0.0506473	0.0000003	0	0.0849713	0.0531213	-0.277699	-0.0948183	0	0	0	0	0	-0.477121	0	-0.0073303	0	0.0917553	0	-0.0433153	0.0533363	0.0083843	-0.110482	-0.0419103	0.0258113	0.112664	-0.0410063	0.0821633	-0.137029	-0.0393993	0.0431293	-0.0232563	0.0638763	0.0409683	0.0257053	0.0735063	0	0	0	-0.142676	-0.0139263	-0.0118843	-0.0943703	0.0244323	0	0	-1.04139	0	0	-0.0533273	-1.17987	0	-1.11394	0	0.0671323	-0.146128	0.0769403	-0.0249273	-0.159275	0.0885123	0.112038	-0.0145043	-0.0220323	-0.0541873	0.0316703	0.0436753	-0.195835	0.0001313	0.0663423	0.0906843	-0.0271273	0.0757743	0.0076093	-0.778151	-0.0019823	0.0051193	-0.0881303	0.0800353	0.0327833	0	0.230449	0	0.0000003	0	0	-0.146474	0	0	0	0	0.118154	0	0.0884713	-1.02278	0	0.0615833	-0.0103013	-0.0652773	-0.0474123	0.0335093	0.0412873	0.0585483	-0.0140483	-0.845098	-0.0410933	-0.110122	-0.0178593	-0.0291183	0.0343693	0.0071243	-0.0509783	0.0356883	-0.101542	-0.0956343	0.0243783	0.0857673	0.0652083	-0.0731983	0.0822933	0.0926303	0.0947753	0.0298783	0.124672	0	-0.0053173	0.0096783	0.0470713	-0.13548	0.0669473	0.0000003	0	-0.954243	0.0029583	-0.0228173	0.0160713	-0.0634373	0.166645	-0.367977	0.0871653	-0.985277	-0.0398583	-0.117538	-0.0058693	0.0347173	0.11207	0.0580763	0.0777693	0.0151553	0.0387753	-0.0716753	0.0066843	0.0429293	0.0307933	0.0167793	0.0166603	0.0212733	-0.0034653	0.135766	0.108437	0.0662883	0.0885603	0.0348463	0.141848	0.139522	0	0.0940813	0.0809833	0.0687773	0	-0.0303613	-0.0544333	-0.0280293	0.0723713	0.0734943	-0.380211	0	0.0580693	-0.139855	0.104535	0.0957533	0.109677	-0.0014323	0.0558963	-0.0963903	-0.247924	-0.197329	-0.0869973	0.104576	0.0233723	0.0831013	0.0880773	0.111266	0.0800683	0.0547223	0.0899123	0.0624443	-0.0892263	0.0874363	0.0494263	0.0514663	0.0500333	0.0241063	0.0341093	0.0507773	0.0154403	0.0117493	-0.0228553	0.0176863	-0.0549653	-0.0524343	-0.380485	-0.178063	-0.653213	0	-0.124939	0	-0.643453	-0.906181	0	0	0.30103	0.104735	-0.586266	-0.619789	0	-0.41218	0	0	-1.3138	0	0	0	0	0	-0.39794	0	0.0644473	0.0140113	0.0390463	0.0659863	0.0337683	0.0411423	0.0445183	-0.0474153	-0.390966	-0.248501	-0.420328	-0.148361	-1.27875	-0.410174	-1.01981	-0.763428	-0.646264	0	-1.0607	0.268845	0	-0.221849	0	0	0	-0.959382	0	0	-0.20412	-0.0969103	0.0969103	0	0	0	-0.653213	-2.25527	0.0686823	0.0881503	-0.0232933	0.0767273	0.0521333	0.0365303	0.0564753	0.0644433	0	-1.38021	0.0181083	-0.174064	0	0	0	-0.16481	-0.30103	-1.28656	0	-0.763428	-1.15108	0	-0.134699	-1.17609	-0.402488	-0.255273	-1.32222	-0.69897	0	0	-0.373116	0	0	0	0.0321853	-0.531479	0.0532683	0.110424	0.0577353	0.100488	0.0562483	0.118994	0.110274	0.16296	0.0408363	0.20676	-0.194575	-0.0958873	-0.117064	-0.0432923	-0.0805783	0.0971073	-0.0994533	0.0371033	0.0101953	0.0172103	-0.0151133	-0.0027803	0.137414	0.142457	-0.251911	-0.0073963	-0.564691	-0.0934483	0.110705	-0.0133933	-0.0447483	-0.179543	-0.0109293	0.0799243	0.0745113	0.0657853	0.0465323	0.0956333	0.0568023	0.0670183	0.0765173	0.0965243	0.0432423	0.0354363	-0.0730573	0.0410373	-0.0005953	0.0043453	0.11199	0.0332113	0.0072153	0.0778793	-0.0959423	-0.0530523	0.412663	-0.103672	0.135632	0.0644073	0.0967693	-0.0740923	0.0722763	0.0599153	0.105271	0.0280593	-0.11869	0.102993	-0.192925	0.0886063	-0.0075983	-0.103759	-0.0497813	0.168379	0.192014	0.0424423	0.20036	-0.0211653	-0.0431953	0.0942703	0.0768803	0.145094	0.0171853	0.135788	0.11826	0.122305	-0.0293483	-0.0826403	0.0254433	-0.209547	-0.0018713	-0.0518933	-0.0374393	0.205363	-0.0169943	0.0636403	0.0911183	-0.0170973	0.0287143	-0.0122973	0.155137	0.0635483	-0.0117883	0.0473203	-0.0252593	-0.276193	0.0034843	0.0110353	0.0757713	-0.181821	-0.0151643	0.468735	0.0656173	0.175804	0.132506	-0.0207253	-0.0648893	-0.0330933	0.0854473	0.0432203	0.14871	-0.134	-0.639443	-0.0138833	0.0827793	0.13762	0.0933333	0.106157	-0.0410603	0.0614543	-0.0642063	0.123729	-0.0669903	0.0908483	-0.0782433	0.0301003	-0.3246	-0.0830523	0.0052523	0.105776	0.0887853	-0.0164343	0.0422043	-0.0422353	0.0557553	-0.0055883	0.0570763	0.0033623	-0.0871883	0.122882	0.0910953	0.0802433	0.0632043	0.0960493	0.0647643	-0.0303013	0.0838883	0.0982173	0.0281273	-0.0618123	-0.382563	0.0108963	0.0064783	0.0807123	-0.0409453	0.0588543	0.0867393	0.0757833	0.0364553	0.0661373	-0.0356743	0.0010143	0.0252443	-0.354406	0.0563143	0.0611293	0.0577463	0.0073643	0.0991393	-0.0532823	0.127081	0.0092843	0.0272133	-0.0383583	0.0677183	0.0719363	0.0986043	-0.0218283	0.10621	0.131072	-0.0697513	0.127105	0.105919	-0.0013003	0.0104403	0.156756	-0.327953	-0.0410553	-0.0856323	0.0260023	0.0262373	0.0279123	0.0287933	-0.220452	0.0549023	0.0221833	-0.0687033	-0.0663473	0.0876803	0.101002	0.102715	0.0697783	0.0681163	0.0591393	0.0350453	-0.126018	0.122467	-0.0132983	0.0479333	-0.0295273	-0.0262943	0.125418	0.0431773	0.107466	0.0129833	0.0483623	0.0667333	0.0841483	0.0523753	0.0498273	0.14206	0.118682	0.0574053	0.108479	0.0487463	0.101445	0.0540483	0.107709	-0.248856	0.0227433	0.0346973	0.0751163	-0.0070003	0.0583343	-0.0294903	-0.0752143	-0.0093943	0.0389063	-0.0259133	-0.0142403	-0.0958003	0.0553123	0.0313083	-0.0786063	0.0586113	0.105003	0.165086	-0.0829523	0.0824303	0.138557	0.111366	0.125015	0.0026453	-0.0154473	0.112788	0.0861663	0.0901453	0.147366	0.0830733	0.0860443	0.129185	0.152602	-0.0031603	0.0895663	0.0860443	0.0828723	-0.0108963	-0.0042183	0.0346223	0.117929	-0.158606	0.0317693	0.0366983	0.0554843	-0.0208263	0.0581103	0.0183603	0.0602743	0.0636563	-0.0012813	0.104715	0.0378683	0.17367	0.0514643	0.0451413	0.108811	0.0252213	0.0777393	0.103167	0.0002403	0.0174573	-0.0635793	0.0398533	0.0112623	0.0531573	0.0231963	0.0046873	0.0338373	-0.0168573	0.0559293	0.0707773	0.114055	0.107	0.0416453	-0.124632	-0.0035363	0.0753383	0.0768823	-0.0611173	0.0534743	0.0332513	0.0545783	0.0594213	0.0834303	0.0742943	-0.0568703	-0.0138593	0.0302743	0.0205953	-0.0971903	0.0803843	0.114639	0.176678	-0.0479893	0.0531563	0.101402	0.0855463	0.0673293	0.0935003	-0.107772	0.0440243	0.0807433	0.136382	-0.0091573	-0.0304643	-0.0083383	0.0834183	0.0640043	-0.0918103	-0.0117913	0.0672703	0.0114703	0.117926	-0.0223713	0.0499823	0.0668013	0.0732923	0.115677	0.0492073	0.0723163	-0.0089063	0.0468633	0.0846183	0.0920143	-0.0524383	0.1486	0.132808	0.102239	0.0102593	0.177638	-0.0559383	0.0668573	0.14023	0.0994243	0.0727663	0.0580653	0.0907043	0.100705	-0.169891	-0.134312	0.0816853	0.0366453	-0.116517	0.110498	0.0612483	0.0759093	0.0693783	0.118728	0.0832993	0.0817663	0.0976623	-0.0673403	-0.0073333	0.0556523	0.0110583	0.0749513	0.0211693	-0.0002753	0.0885893	0.0459063	0.0494053	0.172483	0.117429	0.0244743	-0.0104713	-0.120849	0.0993953	0.0937923	0.145088	0.116231	0.124504	0.0675963	-0.0438943	0.135206	-0.0028943	0.101	0.103896	-0.15389	-0.0193263	0.0691053	0.0993583	0.100306	0.0220503	0.0423233	0.100725	0.0882253	0.0483053	0.0525143	0.0205033	0.0755473	0.0182703	0.0172243	0.0029073	0.0578433	-0.0262383	0.122143	0.0989113	0.157568	0.141711	0.110598	0.0655433	0.0443043	0.0237403	0.0740153	0.0994113	0.0541253	0.0685693	0.112614	0.12314	0.0660283	0.0565123	-0.308527	-0.140118	0.10653	0.0972103	-0.0120533	-0.113997	0.0988963	-0.0402543	-0.301593	0.0462363	0.0391863	0.0438463	0.0542993	0.0841123	0.0982093	-0.0289373	-0.0515973	-0.105733	-0.101317	0.168802	0.11611	-0.262384	0.147153	0.147936	0.104668	0.117099	0.0935833	0.0803143	0.0384423	-0.142903	0.0358013	0.0420463	-0.0304253	0.0615323	0.117649	0.105517	0.0341393	-0.0723593	-0.0609273	0.103473	0.0782843	0.0249113	0.0638903	-0.0405483	0.0617143	-0.0594643	-0.0173153	0.0759313	0.0459643	0.129003	0.0312493	0.0766753	-0.0399553	-0.193163	0.0574433	0.140478	0.0445723	0.254534	0.0639853	-0.0731733	0.11957	0.0642313	0.147092	0.0926593	0.0723333	-0.434313	0.0695993	0.0693083	0.0246533	0.113656	0.0991313	0.0794263	-0.0390143	0.0976973	0.0548853	0.0805013	0.0289333	-0.0211893	0.0674073	0.0486023	0.0670303	0.0684463	0.0780663	0.0149863	-0.156371	-0.0605693	0.0549513	0.0283953	0.0503763	-0.0572013	0.0645143	0.0657903	-0.0991823	-0.0562473	0.0582543	-0.0577813	0.120466	-0.0010213	-0.0758703	0.0696503	0.0654183	0.0623593	0.0808373	0.0902703	0.0065643	0.0915793	0.0857333	0.0465923	-0.0494183	0.0700873	-0.0880523	-0.262797	0.0502013	-0.0190563	0.0282993	0.0706203	0.0830723	0.0920013	0.0941463	0.0695123	0.0871503	0.0629813	0.0251033	0.0398853	0.0297733	0.104936	0.0484233	0.0406563	-0.235322	0.0522953	0.0423353	0.0174913	0.0432073	-0.0546733	-0.0774353	0.0069533	0.0699523	-0.0060573	0.0920643	0.137189	0.0554263	-0.0202653	-0.0724683	0.0747523	0.0045553	0.0075683	0.0706043	0.0769203	0.116469	0.0334503	0.125676	0.0776013	0.0772673	0.0924743	0.0813563	0.0551623	0.0021063	0.0636243	0.0113823	0.0876473	-0.165064	0.0431833	0.0868523	0.0231753	0.0714783	0.0046223	0.0285683	0.123622	-0.0435813	0.0025883	-0.224697	0.0086513	0.0890893	0.0590593	-0.0562933	0.0866683	0.0866113	0.116673	0.0842393	0.0818563	0.116811	0.0455353	0.0335533	0.102729	0.0580673	0.107482	0.0144813	0.121925	0.0129363	0.0929853	-0.0093123	0.104637	0.0780353	0.0640993	0.0764803	0.0526253	0.0696123	0.0014653	-0.0211893	0.0292093	0.120926	0.140158	0.158176	0.0362503	0.0160213	0.141778	-0.0811473	0.0019893	0.105201	0.0583383	0.0624963	0.0018713	0.1001	0.0050673	0.120039	0.0946883	0.0485443	0.0414743	-0.0648753	0.140651	0.0396743	0.0484813	0.0384063	0.0199743	0.135585	-0.0136913	0.0264573	0.0586263	0.0002573	0.310328	0.0461443	0.0258193	0.0009333	0.0044393	0.0564483	0.0322333	0.0602363	0.0710503	0.161791	-0.0023513	0.0953033	0.0895423	0.0387163	0.0633943	-0.172419	0.0010553	-0.0106433	0.0931533	0.0097173	0.0441723	0.0945883	0.0213113	-0.0358583	0.113141	0.0265553	0.0306083	0.0315613	0.0640643	0.0554273	0.0851763	0.0383033	0.0548953	-0.0221303	0.130158	0.0572603	-0.0710863	-0.107772	0.0287363	0.0169563	-0.0196483	0.0740043	0.166624	0.163659	0.143568	0.156165	0.114122	0.0359713	0.0763933	0.0750063	0.0847323	0.0969523	0.0369193	0.0689363	0.0442483	0.109092	-0.0843863	0.131342	0.0496493	-0.0334473	-0.0511393	0.0773903	-0.0042933	0.0639363	-0.0482793	0.0134613	0.0800683	0.0921403	-0.0534783	0.0664563	0.0790433	0.0997323	0.0112623	0.0854553	0.0457063	0.0293183	-0.0253383	0.0164383	-0.0214893	0.137364	0.0507973	0.0683703	0.105112	0.0192583	-0.0159213	0.115838	0	0.112227	-0.0463963	-0.171875	-0.127937	0.0524693	0.0801473	0.0102003	0.0356013	-0.0006843	0.0295073	0.0333793	-0.0898023	-0.505532	0.0091663	0.0509963	-0.100115	-0.0310733	-0.161891	0.0525293	-0.11577	-0.204685	-0.0261383	-0.183312	0.0106863	-0.0678583	-0.0570583	-0.0147633	0.170306	0.125802	0.0739153	0.110576	-0.0210723	-0.173464	0.0802103	0.0100033	0.0799123	-0.182225	0.0357773	-0.136783	0.0397903	-0.107284	0.0430823	0.0200253	-0.0511533	-0.0232823	0.112898	-0.118838	0.124669	-0.0739043	-0.138939	-0.0483903	-0.144523	-0.184869	0.0069373	0.0235543	-0.0554633	0.0133403	-0.0628823	0.18142	-0.0213173	0.0295113	-0.0294433	0.0004863	0.0698503	0.115368	0.13153	-0.0275793	0.0304393	0.0756123	0.0148713	0.0457823	-0.239645	-0.14673	-0.0876293	-0.112494	-0.0488313	-0.0563633	0.11115	-0.311108	0.0333383	-0.0246473	0.131672	-0.0944083	-0.0260893	0.0220833	-0.0226643	0.0596363	-0.249926	-0.0288903	0.183785	-0.162844	-0.237731	0.0048633	0.0112973	0.0600943	-0.105915	-0.250761	-0.264394	-0.0468463	0.104771	0.167297	0.175614	0.13765	-0.0165403	0.0667873	0.113783	0.0577643	0.0047283	-0.0524133	0.0781173	0.0294773	0.0998533	0.0510943	0.109924	0.117121	0.121318	0.0776533	0.0237593	-0.223924	-0.0409553	0.0595653	-0.293783	-0.327139	0.0104653	0.0295893	0.0762873	-0.145759	0.0384943	0.0501063	-0.110914	-0.0471383	0.0660223	0.0407953	0.0418333	0.0327583	0.118099	0.0099593	0.143147	0.151376	0.0593423	0.0411113	0.126785	0.10198	0.114302	-0.0727693	0.0140033	-0.0231893	0.0882383	0.0683163	0.0349063	-0.108346	0.0525493	0.184362	0.157233	-0.0582013	0.0382653	0.0668783	-0.0362123	-0.216449	0.0773593	0.0138593	-0.0670753	0.0925833	-0.0459003	0.358193	0.0640453	-0.0065373	0.0891103	0.0531703	0.0221313	-0.0002273	0.190947	0.0995863	-0.0680833	0.0130623	0.159701	0.0560833	-0.0021443	0.0017363	0.109475	0.0731793	0.0893223	0.0253303	0.0852723	0.0780623	0.106069	0.134625	0.0625083	0.0476423	-0.154152	-0.0258713	0.173409	-0.0978233	-0.119006	0.164956	0.0228463	-0.0793743	-0.253579	-0.127602	-0.0006603	-0.0308443	-0.16752	-0.149586	0.118655	0.0860233	-0.0037033	0.0646143	-0.0681903	0.174668	0.157978	-0.0044633	0.0088723	0.134137	0.0730913	0.0557463	0.130854	-0.0512483	0.0220923	0.0854233	0.0422263	-0.0009833	0.0426843	0.0928573	0.0713453	0.0713123	-0.0009983	0.0620333	0.0401343	0.0265463	-0.0027163	-0.0148053	-0.0016343	-0.0692583	0.0376423	0.0577843	-0.0493863	0.109144	0.135731	-0.283155	0.0438923	0.0658213	0.0438933	0.0728743	0.184464	0.160933	0.176213	0.125307	0.140594	-0.0747373	0.0443193	0.114727	0.0990083	0.0033923	0.0594493	0.0688983	0.0665203	0.0733783	0.0374723	0.0445323	0.142928	0.0898493	-0.0076153	-0.106939	0.0998493	0.0217263	-0.0512113	0.0852153	0.0307073	0.0382493	0.0135323	-0.0719543	0.0555543	0.0905043	0.0652123	0.0935193	-0.0892123	0.0542693	0.101664	0.106939	0.164384	0.140002	0.170689	0.0271433	0.0075753	-0.0411313	-0.0717343	0.0366323	0.0336253	0.125169	0.114162	-0.159974	0.0242043	0.0516303	-0.0411773	0.0011903	0.133971	0.0921163	0.0297353	0.0305593	-0.0189873	-0.0493303	-0.0975403	0.100334	-0.0390153	0.0716593	0.0425403	0.0572823	0.0131413	-0.0040693	0.0399183	-0.134862	0.0970813	0.0331373	0.0736873	0.0610953	0.14713	-0.0110753	0.161292	0.124509	-0.0606893	0.0324243	0.0727313	0.0807193	-0.125968	-0.0745673	-0.199833	-0.123814	-1.34587	0	-0.60206	0	-0.425969	0.0000003	-0.744727	-0.966142	-0.109144	-0.404429	0	-0.628389	-0.778151	0	0	-0.477121	0.0000003	-1.08194	0	0	0	0	0	-0.69897	0.158004	0.145027	0.147533	0.0897153	0.13356	0.0994573	0.0049343	0.0390743	-0.179741	-0.136117	-0.223021	-0.0963113	0	0.30103	0	-0.273001	-0.30103	0	-0.726999	0.628389	0	0.352183	0	-0.176091	-1.05714	-0.414973	0.60206	0	0	-0.808114	0	0	-0.568202	0	0	0	0.153608	0.0103103	0.149072	0.164982	0.130179	0.0458483	-0.0975293	0.0704253	-0.860338	-1.21748	-0.0429233	-0.227155	0	0	0	-0.522879	0	-0.954243	0	-0.623249	-0.628389	0	-0.676694	0	0	0	0	-0.433656	-0.383217	-0.322219	-0.522879	-0.30103	-1.20412	0	0	-0.0621483	-0.0345833	0.0060323	-0.0229433	-0.0439053	0.0187953	0.0450463	0.0802233	0.104411	-0.146421	-0.119777	0.0745253	-0.0670973	-0.0231453	0.0248593	-0.0339843	0.114276	-0.618207	-0.267295	0.0568573	0.0099613	0.0444243	0.0617463	0.0589243	-0.0097733	0.0387403	0.0432783	-0.218739	-0.0452443	0.0547663	-0.0169893	0.162452	-0.0697983	0.0776813	0.104424	-0.0317603	-0.0460903	-0.16002	-0.0678043	-0.0409933	-0.0080993	0.0270543	-0.0737593	0.0195353	0.115054	0.106316	0.0656503	0.0865123	-0.31742	-0.0058273	-0.0089353	0.0433443	0.0088063	-0.142152	0.104879	-0.263241	-0.0640853	0.0029643	-0.0589243	0.0489803	-0.0178103	0.0992893	0.0799923	0.110588	0.0465523	-0.879456	-0.251712	0.0772753	-0.0157683	0.0849573	0.117562	0.0106023	0.235824	0.0297823	0.0826403	-0.112123	-0.162665	0.0040483	-0.0678173	-0.0131233	-0.0051433	0.0077583	0.0711913	0.0418403	0.0399063	-0.140169	-0.0221833	-0.0043303	-0.0246783	-0.0519523	-0.0676833	0.106758	-0.0561503	0.0784333	0.0916053	-0.834836	0.0566333	-0.0305953	0.0271573	-0.0943483	0.0010813	0.116777	0.202636	-0.0873443	-0.0673013	0.115701	-0.143523	-0.0088703	-0.0040233	-0.0505823	-0.0610153	-0.0033283	-0.327487	0.0355273	0.0490613	-0.142505	0.0877323	0.0726993	0.0481743	0.0385613	-0.0620643	-0.18881	-0.0876943	0.126169	0.0504773	-0.0228003	0.0478103	0.0444533	-0.0257913	-0.0957623	-0.0073863	0.0166933	-0.553548	0.0036503	0.0242003	-0.0124813	-0.0300993	0.0472313	-0.0110033	-0.0165403	0.0529993	0.0660333	-0.0168733	-0.0461673	0.0942013	-0.15394	-0.0537323	-0.0207023	-0.686501	0.0781133	0.0338173	0.133096	0.0530133	0.102844	0.0913733	0.0485403	-0.0104333	-0.0656793	0.0026103	0.0554643	0.118619	0.0215773	-0.302601	-0.341954	-0.168675	0.0391983	-0.0526233	0.108702	-0.0394283	0.0046003	0.0038583	-0.0025393	0.0279413	0.0733343	0.0269193	0.0317863	0.0878393	0.0976463	0.107245	-0.0969733	0.0724103	-0.168643	0.0305563	0.110022	0.0809293	0.0728503	0.0338923	-0.215718	-0.0634173	0.0254743	0.136475	0.0607383	0.0204483	-0.108169	-0.0184833	0.0606073	0.0205813	0.0839643	0.0550193	0.0581763	0.0040943	0.0148783	-0.0045103	0.0024213	-0.0076563	0.177541	0.0087653	0.0457573	0.0597553	0.114746	0.0268443	-0.0929703	-0.0244183	-0.188582	0.1169	0.0332073	0.0532963	-0.0483053	0.0421083	0.0754693	-0.103109	0.0436843	0.0220723	0.0618313	-0.247661	0.0528623	0.0452253	0.0646623	0.0336173	0.107824	-0.0665363	0.0174243	0.154228	0.108841	0.0173543	0.0220733	0.0413513	0.0467243	-0.0837533	0.0739643	0.101059	-0.287182	-0.230232	0.0578613	0.0452653	-0.12421	0.0473673	-0.0037763	0.0913983	0.0737263	0.0758513	0.115933	-0.0964913	0.0206853	0.0734033	-0.0073413	0.0644693	0.0166643	0.0487013	0.0757333	0.0129433	-0.0428263	0.0776783	0.0569103	0.0633013	0.0143923	-0.0164633	-0.0170863	0.0418673	-0.0484413	0.0736463	0.0058063	0.0561583	0.129583	0.0699323	0.0526423	-0.744032	-0.275846	-0.229674	-0.0272393	0.0695553	0.0050993	0.0892723	0.0450623	-0.0197373	0.0438153	0.0884503	0.105711	0.140619	0.0313203	0.0890413	0.0176783	0.0155413	0.0723263	0.0766313	0.0344473	0.0221323	0.0147443	0.0394083	0.0851123	0.0672133	0.0341453	0.0495593	0.0474253	0.143422	0.0305753	0.0624593	0.0128693	0.0585513	0.0001903	-0.0273003	0.0679143	0.0413933	0.0703863	0.0133113	-0.0724723	0.0758533	0.0575483	0.0802123	0.0587273	0.0530193	0.0776993	0.0524643	-0.1268	0.0923783	-0.16716	-0.135739	0.0730713	-0.19515	-0.0066993	0.0060133	0.135539	0.0848613	0.0634103	0.0386683	-0.212546	0.0268633	-0.0741523	0.0189843	-0.234676	0.127829	-0.0065473	0.0753213	0.0663183	-0.0518453	0.0641283	0.0623583	-0.0316173	0.122413	0.0914783	-0.0555173	0.0947863	0.0302823	0.0226873	0.0604573	0.0436143	0.108083	0.0787903	0.0636943	0.109603	0.0863963	0.0309923	0.0147903	0.0705503	-0.0128603	0.0620693	0.0326173	-0.0509553	0.117968	0.0767493	0.0293643	0.0773203	0.0499523	0.0590123	0.0540223	0.0595173	0.0217123	0.0080583	0.0218903	0.0628693	0.0478963	0.0869043	0.112565	0.135482	0.0662203	-0.0470403	0.0084893	0.0119623	0.0140773	0.148962	0.0468563	0.103622	0.117513	0.145433	0.0437793	0.0695553	-0.174414	0.0269683	-0.0024623	0.0415213	0.0892373	-0.0232353	0.0304023	0.0601173	0.0904523	0.0463163	-0.274056	0.0973743	0.0587003	0.0550423	-0.0374053	0.0367283	0.0636693	-0.868786	0.0315803	-0.0647663	0.0898213	-0.0047213	0.0615893	-0.0008073	0.0652423	0.0420673	0.0016133	0.0860453	0.0994233	-0.0407493	0.0530863	0.0595993	0.17257	-0.821983	0.120646	0.104945	0.106838	-0.0539133	-0.0286043	-0.0898293	-0.182545	0.0434333	-0.0466933	0.0552493	0.0524733	-0.113374	0.0503213	-0.162149	-0.186025	0.0460263	-0.0187063	0.0348213	0.0513683	0.0150773	-0.14079	0.0579923	-0.0921483	-0.0335813	0.108702	0.0258173	0.0054263	0.0555343	0.0282763	0.118772	0.0506323	0.107165	0.0207443	0.0269073	-0.230432	0.0658973	0.0521293	0	0.108339	0.0346813	-0.139627	0.0110513	0.0701963	0.0193423	0.0495453	-0.0129633	0.0807773	0.0438803	0.0152853	0.0151483	-0.0145793	0.0011083	0.0425063	0.0503443	0.0770823	-0.0101923	0.0206603	0.0678863	0.0253353	-0.796793	0.0713393	-0.0241533	-0.165538	0.0527943	0.13438	0.0363073	-0.0343693	-0.0605103	0.111426	-0.0561233	0.0969103	0.0712083	0.339444	0	0.0195683	0.0077773	-0.0529363	-0.0208733	-0.181203	-0.0292423	0.0078313	0.0615893	0.0564483	-0.0564663	0.0361243	0.0732673	-0.0401093	0.0174633	0.0081543	0.0353363	0.0028553	0.0776213	0.0329023	0.124353	0.0167933	-0.0255333	0.109867	-0.0296833	-0.0386913	-0.0337633	0.0858183	-0.0303793	0	-0.167417	0.139557	0.0612383	0	0.129272	0.0186003	0.0675103	0.0336053	-0.0691893	-0.0061763	0.0136203	-0.0253323	-0.110685	-0.0374923	-0.0711493	0	0.0246923	0.0648193	-0.0449843	-0.124297	0.0193573	0.0107903	0.0362413	0.0410983	-0.0415713	-0.0546213	0.0608153	-0.190016	0.316214	-0.0275893	0.0797423	0.0536853	0.157275	0.0645323	0.0576093	0.14844	-0.0124793	0.0942423	0.0976953	0.0710753	0.131236	0.0467593	-1.57359	0.139276	-0.0166683	-0.257034	-0.0401013	-0.0761403	-0.0697723	-0.0406023	-0.0144213	-0.131777	0.0284943	-0.0528223	-0.117062	-0.0102693	0.0462553	0.0593103	-0.0949433	0.0790893	0.0896873	0.199788	0.0315723	0.111484	0.0835953	0.0928753	0.0654283	0.0263093	-0.546728	0.0173363	0.0924393	0.0994083	-0.0035723	0.156855	0.13757	0.147736	0.101511	0.0055213	0.126005	-0.0510503	0.0144603	0.0077683	0.0875583	0.0014693	0.0180303	0.0245723	-0.0223493	-0.0602083	0.0640113	0.0443703	0.0542283	0.0254473	0.0476733	-0.0239423	-0.0677803	0.0713193	0.101216	0.0312743	0.0563573	0.103331	0.0766493	-0.0225333	-0.0012383	0	0.0272883	0.0339503	0.117364	-1.4624	0.112089	0.122076	-0.69897	0.104765	0.157072	0.111476	0.152583	0.0631043	0	0	0	0	0.0625453	0.0302243	0.0471273	0.0710363	0	-0.0687573	0.0261423	0.0673643	0.0410833	-0.103954	0.0421743	0.0865973	0.0059173	-0.0369083	0.0440723	0.0747113	0.0970993	0.0444613	0.0905973	0.0768793	0.0517923	-0.0168983	-0.0328073	0.0749103	-0.0032013	-0.0381803	-0.864703	0.0960803	0.11942	0.120507	0.0272713	0.0763303	-0.0200913	0.0353163	0.0601343	0.0756683	0.0890113	0.0836053	0.0923353	-0.0710353	0.0028263	0.0030003	-0.613959	0.0137283	0.0384023	0.0607853	0.0402773	0.0815443	0.0142493	0.0456013	0.0890053	0.0601303	-0.0027113	0.0686573	0.0636863	0.0583353	0.0406183	0.0431033	0.0324643	0.0282983	-0.0465793	0.128431	-0.106941	0.10232	0.11306	0.0198133	-0.0102953	0.0520323	0.0287883	-0.0315333	-0.0177703	0.0427723	0.176246	0	0	0	-0.0186253	0.0809023	0.0425563	0.0223573	0.0786943	0.0842593	0.0630963	0.103442	0.0169583	-0.0272783	0.0686483	0.0468073	0.0611423	0.0466023	0.0421093	0.118111	0.0574713	-0.0833323	-0.105447	0.13135	0.0245603	-0.0074383	0.14909	0.12241	0.126595	-0.0401563	0.0888133	0.12946	-0.0385113	-0.0048853	0.0493073	-0.0172943	0.0942613	-0.107305	-0.0647913	0.0654283	-1.36173	-0.0902043	-0.159083	-0.188214	-0.0586683	0.0604253	-0.0706293	0.0838643	-0.0315833	0.0658173	0.0171743	-0.142445	0.0175343	-0.235238	0.0935383	0.0881493	-0.0512813	-0.129302	0.0038413	0.0625293	0.0764863	-0.0204003	-0.101573	-0.0243373	0.127234	-0.102731	-0.0934573	-0.0641263	0.0325593	-0.0464923	0.0670573	0.0293213	0.0253593	0.0260833	0.0243293	-0.181163	-0.409172	-0.214511	-0.0607363	-0.0876053	-0.0995393	-0.0518193	0.0019583	0	0.0442553	-0.12196	-0.402081	0.0453653	-0.335844	0.0052563	-0.0760993	-0.0495033	0.0522463	-0.0247773	-0.10741	-0.0234433	0.104058	-0.156522	-0.0159463	-0.857332	0.0769073	0	0.0794223	0.0963863	-0.0511203	0.0793183	0	-1.0714	-0.0462853	0.0717023	-0.0573303	0.0555413	-0.164273	-0.227798	-0.232914	-0.544344	-0.0344283	0.0572953	0.0716373	-0.0132843	0.0766873	0.0483053	0.0257053	0	-0.137039	-0.396385	0.0337663	0.334355	-0.1939	-0.0809903	0	0.129732	0.0640223	-0.193592	-0.100689	0.0057983	-0.192278	-0.0362503	0.0830473	-0.0476803	0.0436043	0.0275753	-0.208972	-0.0310173	0.0129013	-0.226567	0.0116123	0.0658483	-0.0248513	-0.0679803	0.0229053	-0.0976813	0.0345343	0.0498833	0.0393583	0.0989183	-0.222466	-0.178912	-0.22812	-0.0832553	-0.0737413	-0.174584	0.188428	-0.0965103	0.0504393	-0.0140933	-0.177111	-0.251226	-0.0696363	0.0139503	-0.0128263	-0.212441	0.0912253	0.0767383	0.0880443	0.0255133	0.0581313	-0.0337613	0.0213923	-0.11245	-0.0029193	0.0348883	-0.16759	0.0444053	0.0123873	-0.131041	0.0853553	0.0535723	0.0354573	0.0545703	-0.110327	0.123027	0.0894283	-0.136004	0.0611583	0.0620673	0.0611173	0.0507833	0.0573453	-0.105852	-0.0983263	-0.105491	-0.0101783	0.0584303	0.218657	0.0886223	-0.0597633	0.0467433	0.0861043	0.0957263	0.119523	0.137397	0.0099343	0.0147003	0.0187223	-0.0202793	0.0248593	0.0616243	0.0519953	-0.162696	0.0164043	0.0552423	-0.0796923	0.0043383	0.0866873	0.0712963	0.114848	0.103138	-0.174768	-0.104051	0.0339603	-0.0800683	0.0052013	-0.0894953	-0.0033183	-0.104155	0.0284893	-0.117688	-0.0059043	-0.0217463	-0.0213573	-0.0800673	0.170137	0.389549	0.139067	0.0341913	0.118753	0.11182	0.0660183	0.0608743	0.0528263	0.0380233	0.0162273	0.0792283	-0.0833923	-0.0125893	-0.0013923	0.0524743	0.0608163	0.0574483	-0.383025	0.0088853	-0.344509	-0.400327	0.0777503	-0.0135733	-0.0576323	0.0629683	-0.0738663	-0.13492	-0.0278743	0.0981353	0.0616243	-0.0169003	0.0417583	0.0947163	0.110836	0.0819613	0.108759	0	-0.0315083	0.144546	0.150222	0.179137	0.0823523	0.0372113	0.0265123	0.157036	0.0946093	0.0807863	0.0098993	0.0575153	0.0389403	0.0565323	-0.0021073	0.0458053	0.0138553	-0.0177643	0.0373603	-0.17118	0.0692963	0.0124173	-0.0897783	0.0978793	0.0324313	-0.0756733	0.0337993	0.0832443	0.0435943	-0.583394	0.0922623	0.101306	0.0766243	0.0970153	0.0135223	0.0179123	0.167391	0.13867	0.161772	0.175737	-0.0018693	0.0742723	0.0900413	0.0670623	-0.0525023	-0.0385133	-0.142616	0.0301233	0.17783	0.0312783	0.0356173	0.0673453	0.0466363	0.0374113	-0.0192213	-0.0797883	0.0956813	0.0569243	0.130871	0.0782233	0.0366103	-0.325643	0.0429033	0.143149	0.0818333	0.138235	0.0171093	0.128845	0.103619	-0.0127273	0.114117	0.0417423	-0.0651183	-0.772274	0.0413933	0.0322143	0.0658653	0.0219463	-0.0052603	-0.0101973	-0.0020703	0.0377733	-0.0013963	0.0408383	-0.0480333	-0.267232	-0.186894	-0.239136	0	0	0.0725513	0	0.335792	-0.0725513	-0.238882	0.0000003	-0.425969	-0.720159	0	-0.176091	-0.845098	-0.556303	-0.447158	0	0	0	0	-0.30103	-1.25527	-0.732394	0	-0.636822	0.0573933	0.0176223	0.0541283	-0.0135833	0.0562443	0.233055	-0.0460973	0.0624593	-0.6094	-0.33511	-0.257761	-0.652265	0	-0.720159	0	-0.447158	0	0.263241	-0.744727	-0.162727	0	0	0	0	0	0	0	0	-0.0413933	-0.778151	-0.824609	-0.78837	-0.458638	0	0	0	0.0990403	0.0928033	0.112709	0.0819903	0.0154173	-0.0709943	-0.0384983	0.0654703	0	0	-0.0085093	-0.911599	-1.13033	0	0	0.0000003	0.564271	0	-0.196295	-1.26717	-0.676694	0	-0.753328	0.191886	0	0	-1.11394	-0.39794	0	0	0	-0.154902	-0.778151	0	-0.414973	-0.782154	0.166613	0.0852663	0.12564	0.0942703	0.161108	0.0884083	0.0929673	0.143335	0.0863603	0.126328	-0.0481113	0.138834	0.0614273	0.0835503	0.0789173	0.0413343	-0.151184	-0.178985	-0.0767323	-0.0898183	0.0040033	-0.161287	-0.207954	-0.0971523	-0.165422	-0.129851	0.0732373	-0.0075083	-0.0257853	-0.119461	-0.164278	0.0466723	-0.0815083	0.0509053	0.0258443	0.0172443	0.0906313	0.112099	0.0723173	0.0386513	0.0479033	0.149775	-0.0099823	0.102041	0.122771	-0.295781	0.0053203	-0.0154293	0.0432163	-0.150015	-0.0340323	0.0631813	-0.0843773	-0.0860523	0.0604413	0.0051403	-0.259613	-0.0648423	-0.0472503	0.0255743	-0.138378	0.0481443	0.0319133	-0.0123993	0.117271	-0.133301	0.128891	-0.0121803	0.0683083	0.0409333	0.0120343	-0.0199043	0.181124	-0.229704	0.0125203	0.0644283	0.0969103	0.106026	0.137839	0.0962303	-0.0368583	-0.0318983	-0.0833553	-0.0436153	0.0012983	-0.0583613	-0.0131823	-0.0048103	-0.2137	-0.0562463	-0.114215	-0.282352	0.0528463	0.0710053	-0.0775173	-0.0440173	-0.0433183	0.0391873	0.0112143	-0.14396	0.127216	0.0048043	-0.0709713	0.0531793	-0.0315563	0.0475913	-0.0264783	0.0039843	0.13021	0.0163683	0.113568	0.0493143	-0.0057693	-0.0356123	0.0690523	0.128072	0.0703563	-0.0356143	-0.711559	-0.0625973	-0.275625	0.0517703	0.0450483	0.0143383	0.0784663	0.0993473	0.0896633	0.0390503	0.0391963	0.261783	0.0296853	-0.149584	-0.0139953	0.159383	-0.0198033	0.140774	0.0670113	0.0182983	0.0003193	-0.152083	-0.123763	-0.0386023	-0.0386873	0.0931823	0.0530373	0.0735263	0.122513	0.0655663	0.0433793	0.0197293	0.0506333	0.113575	0.13881	0.124939	0.171212	0.151106	0.133309	-0.278146	-0.170616	0.0359753	0.10113	0.0167303	-0.0650913	-0.102001	-0.0445973	-0.0495713	0.0990673	0.0059203	-0.0762613	-0.0136513	0.356726	0.0145713	-0.0984863	-0.0209643	-0.0460323	-0.0099753	0.0675793	0.0235073	-0.0753553	0.0078913	0.128224	-0.0031843	-0.0043703	-0.0175583	0.0388233	-0.0075653	0.0439163	0.108219	-0.0514063	0.133651	0.0820543	0.0918663	-0.0506723	-0.103381	0.104887	0.0609913	0.0415193	-0.0284263	0.0679323	0.0209503	-0.0405723	-0.0905893	0.0274963	0.0662933	-0.0611003	-0.174939	0.0693473	-0.166414	-0.0350743	0.0918803	0.115251	-0.0923203	0.0069363	0.0476173	0.0223383	0.0791033	0.0095153	-0.0724573	0.114764	0.0327073	0.238694	-0.0112253	0.0855093	0.0299393	0.0292673	-0.0044833	0.0478263	-0.0449193	0.0957573	0.0778433	-0.0120713	0.153855	0.12061	0.0613243	-0.0153253	0.0634153	-0.153543	-0.0098043	0.0164223	-0.289611	-0.0180173	-0.191249	-0.0318383	-0.298701	-0.0369563	-0.11869	-0.146447	0.0472223	0.0190303	0.0254373	0.0307773	0.0159343	0.0392983	0.0425583	0.190697	-0.0751473	0.0350663	-0.0148583	0.119476	-0.109157	0.0712793	-0.196755	0.0944743	0.0957133	0.104496	-0.0749993	-0.203559	0.10734	0.102912	-0.113357	-0.261744	0.0818453	0.0375163	0.0187333	-0.0367113	0.0206423	-0.166233	0.0486583	-0.164237	-0.150938	0.0493423	0.0779313	0.0642333	-0.0462803	-0.0172193	0.0260533	0.0102623	0.0166443	-0.197542	0.13904	0.106617	0.0783663	0.172308	0.0581693	0.0760783	0.0492563	0.0680933	0.0004633	0.0185813	0.0859943	0.0034573	0.0870883	-0.0713903	0.0471333	-0.0822853	0.0558533	-0.0790463	0.0743723	-0.0971883	0.0533703	0.0382573	-0.0988233	-0.0243233	-0.0454063	-0.0314743	0.0138513	0.0262703	0.0101453	0.0348663	-0.0349153	0.0536233	-0.0145383	0.0595613	0.0720543	-0.178624	-0.0795473	0.204824	0.138462	-0.0587543	-0.24612	0.0788813	0.0810823	0.0312773	-0.0599923	0.0287683	0.0050083	0.0403943	-0.0047573	0.103317	-0.101974	0.0614143	-0.0804983	0.0774273	-0.144586	-0.103458	0.0626523	-0.110729	-0.144512	0.0780883	0.0569313	-0.0153683	0.0760503	0.0943143	0.0958843	-0.0071623	0.0164543	0.0056313	0.112532	-0.0806753	-0.0538823	0.150386	0.167794	0.103476	-0.0653743	0.161222	0.0614703	0.0966463	0.0302483	0.11953	-0.137302	0.0498113	0.0446333	0.0751373	0.0681663	-0.0890853	0.0091173	0.0102733	0.0692473	-0.0670083	-0.0017643	0.121135	0.0212223	0.0054463	-0.0182793	0.0731823	0.0883793	-0.0236823	0.0114943	0.0555733	0.0976203	-0.0155683	0.0707093	0.0298773	-0.0609433	-0.0206043	-0.133211	0.0879553	0.133291	-0.0357803	0.174648	0.0564703	0.0421213	0.0588753	0.0889233	0.0822583	0.109366	0.0947463	-0.0226913	0.0216893	0.0961223	-0.142843	0.0795743	0.0799183	0.0698913	0.115047	0.0594423	-0.0592103	-0.10076	-0.0112133	0.107838	0.0452123	0.0367543	0.0765273	0.0489263	0.112043	0.107644	0.0291893	0.0210873	-0.0436103	-0.998739	-0.171739	0.0270143	0.0615603	-0.0559353	0.0397803	0.110448	0.168862	0.0081963	0.148129	0.184007	0.11303	0.11317	0.0213043	-0.0331373	0.0834633	0.0288913	-0.0313113	-0.0855523	0.107696	0.0405343	-0.139451	0.0505413	0.108258	0.0495713	0.0586783	-0.18247	0.0963983	0.0552603	0.0790453	-0.0596883	-0.0197493	0.0004183	0.0482823	-0.353843	-0.0797403	0.0394033	0.0130953	0.0448123	-0.929013	0.144411	0.0179763	0.192492	0.0391913	0.114849	0.114282	-0.0158783	0.0677813	0.0287473	0.0274563	-0.0077213	0.108711	-0.184082	0.139796	-0.0331423	-0.17665	-0.153883	-0.147282	-0.0299213	0.0845323	0.0186213	0.0626253	0.0663353	0.0974393	-0.134104	0.0724913	0.0301913	0.109278	0.0777253	-0.0885503	0.0912993	-0.0115453	-0.0063113	0.0220713	-0.0067213	0.0919763	0.173263	0.183838	0.0535813	0.0667573	0.12296	0.0141313	0.105147	0.0581293	0.0767173	0.0515263	0.105795	0.0535163	0.0606683	0.0399863	-0.0111983	0.0458043	-0.0494853	0.0517203	0.0119873	0.0660833	0.0849093	0.0540093	0.0793773	0.0452153	0.0637763	0.0676723	0.0586173	-0.0362953	-0.0093503	0.0507193	0.0805203	-0.0398573	0.0755393	0.0781523	-0.174796	0.1403	0.0713763	-0.117047	-0.202173	0.0207223	0.0684663	-0.0695223	0.0764693	0.0648923	0.123224	-0.0525933	0.0043243	-0.0672233	-0.0217653	0.0591983	0.0120573	0.0600623	-0.0847803	0.0335133	-0.205052	-0.0231573	0.0372483	-0.138303	-0.0656793	-0.0201633	0.0959583	0.0586373	0.0732293	0.0698373	-0.0562993	0.0741963	0.0225303	0.0756423	0.0669873	0.0340193	0.178435	0.272404	0.0814143	0.0166943	-0.0378553	-0.0066673	0.122694	-0.167424	-0.0722743	0.0857393	0.0389323	-0.139444	-0.0011753	0.0296003	-0.231522	-0.0318453	0.0746343	-0.0435083	0.0519543	-0.0025473	-0.0475023	0.121258	0.129186	-0.0691813	0.0675683	-0.0136603	0.0447033	-0.0546993	-0.0166143	0.0399473	0.0252983	0.108437	-0.0001913	0.0352553	0.0520583	-0.120822	0.0970973	0.0742183	0.147823	0.164003	0.0888363	0.0985743	-0.0696653	-0.228308	0.0414313	0.0802123	0.0656083	-0.0407403	0.0319863	0.0653843	0.0496273	-0.0003463	0.126801	-0.0389333	-0.0305583	0.0284503	0.0000003	0.0256143	-0.200436	0.0143443	-0.0579463	0.0500963	-0.0020593	-0.0796673	-0.0692693	0.0903203	0.0610303	0.0189923	-0.469695	-0.0378673	-0.0043933	0.0636993	0.0167703	-0.102017	0.0212923	0.0430223	0.0735113	0.131866	0.21662	0.11267	0.129738	0.106499	0.0804703	0.0371623	0.110786	0.0165623	-0.120509	0.115112	0.0990153	0.0540353	-0.0587223	0.0488143	0.0658923	-0.164735	-0.0570123	0.0145933	0.0127443	-0.0156053	0.0601253	0.0047083	0.0411923	0.0728473	-0.0151543	-0.0290903	0.0806663	0.0111613	0.0213443	-0.0403203	0.0079673	-0.593494	0.178363	0.211658	0.16226	0.0252773	-0.0251223	-0.0284893	-0.175448	0.144435	0.133997	0.0178473	0.0723213	0.119037	0.0179973	-0.10979	0.0364223	0.0826703	0.0777243	0.0013793	-0.0400873	-0.0811393	0.208495	0.0521493	0.0709223	0.104578	0.120628	-0.0129803	0.0627193	0.0087183	-0.0529613	0.0678413	0.0016283	0.0078343	-0.188115	0.108233	-0.177568	0.100604	0.0796473	0.148714	-0.0361903	0.126397	0.162847	-0.0182633	0.0278843	0.102981	0.0648763	0.0957003	0.108778	0.0733893	0.0673023	0.132925	-0.0041333	0.0286373	-0.0410033	0.0972413	0.0829533	-0.0001123	0.0557483	0.0034223	0.0662793	0.102932	-0.0092283	-0.0872753	0.0802323	0.0503693	0.0296713	0.0654803	0.0705643	0.0115313	-0.0389783	0.0169143	0.130798	0.0884653	0.0259403	-0.0912323	0.0081963	-0.0056363	0.0145343	0.123573	-0.200457	-0.135424	-0.0259213	-0.107395	-0.138381	-0.194136	-0.102191	-0.0975303	-0.0642973	-0.0867753	-0.0147723	-0.12585	-0.372478	-0.0675333	-0.0356983	-0.0655323	-0.104632	-0.127903	-0.137806	0.0018393	0.0127723	-0.221849	-0.0220803	-0.0052553	-0.0038833	0.0056493	-0.125999	-0.0710763	0.0145093	0.0809953	-0.0373693	0.0099223	0.138553	0.0777213	-0.103849	-0.0276263	0.192906	-0.0043213	-0.114887	-0.0882903	-0.658578	-0.0775373	0.0632913	0.0956443	-0.105984	-0.0928943	0.0201153	-0.0190933	0.0038713	-0.0465883	-0.0516653	-0.0543583	-0.0053453	0.0083473	-0.225577	0.0267343	-0.0958823	-0.0651503	-0.177504	-0.0091433	-0.244517	-0.0644813	-0.162942	-0.135701	0.0359403	0.0719303	0.0488293	0.0302623	0.100746	0.138659	0.0500333	-0.0057553	-0.145717	-0.20845	-0.175921	0.0077973	0.548814	-0.0779423	0.0294903	-0.0311193	-0.148428	-0.0228123	-0.0026863	-0.0581213	-0.266366	0.0308093	-0.163402	-0.337829	-0.0914953	-0.0787483	-0.140787	-0.153314	-0.104014	0.0179383	-0.0867093	-0.203786	0.0335923	0.0688143	-0.0297993	-0.316531	0.0015613	-0.145674	-0.231115	0.0992313	0.103523	0.0672563	0.100144	0.0600303	0.0316573	-0.22928	-0.0361623	-0.0338793	-0.141507	0.0750463	0.0011943	0.0218793	0.0669083	-0.0432113	-0.0401053	-0.0984623	-0.196169	0.136838	0.0302123	0.0494323	-0.0081853	0.0003873	0.0585093	-0.136334	-0.207142	0.0203953	0.0168473	0.0200773	-0.0644513	0.0165643	-0.0446743	0.0051263	0.0826293	0.159656	0.119209	0.0885613	-0.0167103	0.0224563	0.191792	0.0586733	0.0181663	-0.0411143	-0.0026773	0.0797063	-0.0624743	0.0935353	0.108815	0.0919003	0.122179	-0.0839673	-0.0706963	-0.0916323	0.0893573	-0.0551063	-0.0123083	-0.124423	-0.206935	-0.0068303	-0.0523073	0.0962463	0.0700973	0.0373643	0.0353153	-0.0587473	0.0550483	-0.0382953	0.0412423	0.0777413	0.0514723	0.105836	0.306584	0.0502243	0.0096803	0.163168	0.0977583	-0.143563	-0.0995973	-0.125049	0.0876283	-0.0032953	0.0184693	-0.0330163	0.0759763	-0.0654593	-0.0458503	-0.159715	-0.112576	-0.0927733	0.0135053	-0.210493	-0.0402713	-0.0566043	-0.958948	0.0296763	0.0375763	0.0214973	0.0719963	-0.0921283	0.0273723	-0.0866323	-0.0258393	0.0761823	0.0128053	0.0243243	-0.0074323	0.0667613	0.168953	0.118811	0.169317	0.0662893	-0.0059113	-0.0173073	0.0399633	0.0489723	0.106665	0.0648163	0.105844	0.0895083	-0.0748603	-0.0427863	-0.0024523	0.203565	-0.0417143	0.0986873	-0.0564673	-0.0419023	-0.0773633	-0.0048173	-0.106513	-0.961333	0.0724233	-0.0747233	0.0038233	-0.0105503	0.126462	0.0683873	0.0448883	0.137604	-0.0239123	0.105267	0.0543323	0.19168	0.0662023	0.168135	0.204495	0.0749693	-0.0199653	0.0284073	-0.0044913	0.0869003	0.0292843	-0.0127833	0.0395133	0.128183	0.112955	0.0165283	0.0857393	0.110708	0.418143	-0.0393513	0.0693363	0.0897653	-0.0950613	-0.0623923	-0.0774823	0.0147593	0.115173	0.141019	-0.0622873	0.0655783	0.0809593	0.0711723	0.0682653	-0.0857483	-0.146208	-0.0518943	0.0388193	0.189318	0.187677	0.153024	0.0952243	-0.0378363	0.0671253	-0.0797493	0.0120293	0.105761	0.0968263	0.0127683	-0.0054683	0.0096953	0.0763013	-0.197848	-0.0186793	0.0212553	0.116531	0.0904133	-0.0476923	0.0057303	0.0694933	-0.0033283	0.0763413	0.0865003	-0.0265443	0.0735033	-0.0294883	0.0603143	0.0048573	0.0791813	0.0726983	-0.0863603	0.110801	-0.0652643	0.106222	0.233706	0.0966423	0.166586	0.184247	-0.111957	0.124072	-0.0203313	-0.0554593	-0.111173	-0.0773673	-0.165445	-0.169301	0	-0.380211	-0.60206	0	0.367977	-0.361728	0.124939	0	0.221849	0	0	-0.39794	0	0	0	-0.954243	-0.564271	-0.176091	-1.02119	0.425969	0	0	0	-0.380211	-0.0211093	0.161627	0.0401053	0.14714	0.114586	-0.190912	0.0699363	0.0826003	0.0000003	-0.196632	-0.991226	-0.205798	0	0	-0.0705813	-1.20412	0.221849	-0.477121	0	0	-0.221849	0	0.0000003	0	0	0	0	-0.176091	0	0.176091	0	-0.30103	-0.414973	-1.00955	-1.20707	-0.257873	0.172673	0.175902	0.194604	0.260369	0.0215463	0.0828723	0.0307823	0.101439	-0.464887	0	-0.170021	-0.114378	-0.69897	-0.970037	0	0.0669473	-0.544068	0	-0.812913	-0.30103	0	0.176091	-1.0607	-0.522879	-0.30103	0	-0.285236	0	0	-0.477121	0	-0.69897	-0.860338	0	0	0	0.0835763	-0.0734153	-0.0310343	-0.191935	0.0152633	0.0381813	0.0236983	0.105684	-0.147033	-0.0053473	0.0247683	-0.0517073	0.0598013	-0.209517	0.0116513	0.0950843	-0.0347623	0.0998703	-0.251812	-0.0705813	0.0958683	0.0827473	0.0501053	-0.0954043	0.0668233	0.0289463	0.12079	0.0205723	0.0171593	0.0983663	-0.0929343	0.0012353	0.0897273	0.0678913	-0.0232243	-0.595917	0.0217023	0.0453073	-0.146908	-0.0523143	0.0319013	0.0617023	0.0134743	0.0561423	-0.0578893	0.0839333	0.0421403	-0.0414983	-0.0468313	0.0182323	0.0245433	-0.155379	-0.0269123	-0.0627483	0.0416673	-0.223425	-0.0096833	-0.665546	-0.0887573	-0.0626673	0.0518223	0.174129	0.0063443	-0.0606133	-0.0310553	0.0959893	0.162003	0.138586	0.0804213	0.0955443	-0.0118863	0.159875	-0.0461383	0.0866373	-0.103423	0.0325743	-0.0112813	-0.0939253	0.0705393	-0.17803	-0.0038713	0.116633	0.0552973	0.0547113	0.0573573	-0.0816873	0.0691093	0.0293243	-0.348499	-0.107704	-0.337597	-0.111415	0.156023	0.136679	0.0969563	0.0501373	0.0717653	0.137347	0.287276	0.0391523	0.0445833	0.182055	0.138503	0.144648	0.0984703	0.141582	0.0258363	0.179489	-0.0317323	0.0734923	-0.149791	0.0359573	-0.0133563	-0.166185	-0.0054053	-0.0280673	0.0449813	0.0965763	-0.0742423	-0.188628	-0.0299253	-0.0453613	0.0056643	0.0654643	0.0334963	-0.123339	0.100068	0.0202283	0.0031473	-0.0187253	-0.0581943	0.0167583	0.134446	0.123785	0.0598803	0.116062	0.0639023	0.0010773	0.11785	0.0781553	0.150874	0.0256893	-0.188501	0.128466	-0.202377	0.0985953	-0.0078713	-0.0006763	-0.0591553	0.0491913	0.0693323	0.0344823	0.0753993	0.0984683	0.0323873	-0.0105643	0.0246533	0.0532463	0.0148463	0.0813563	0.0461503	0.0279223	0.0366363	-0.0254023	0.0759343	0.0050173	0.0786473	-0.0124203	0.110447	0.0640203	0.20324	0.107477	0.0851103	0.0155783	0.0595623	0.146524	0.0932833	0.129176	0.159114	0.101777	-0.0715983	-0.116841	-0.178928	-0.132918	0.0644533	-0.0082363	-0.0932703	0.140179	-0.341885	0.118749	0.0636083	0.0569283	0.0394143	-0.0357393	0.0836143	-0.24398	0.0774683	0.0297843	-0.0383703	0.111073	0.0144723	-0.0341723	0.100916	0.0386823	0.151574	0.0230263	-0.0628353	0.165981	-0.0359503	0.132922	0.121331	0.154934	-0.0089963	-0.149736	-0.0314793	0.0951133	0.0010763	-0.0112563	0.0635323	0.0424523	0.0609223	0.119451	0.0194423	-0.0671913	-0.378344	0.0616243	0.102925	0.0803003	0.0041853	0.11799	0.0211713	0.16001	-0.0157583	0.0810683	0.0439903	0.122365	-0.0159283	0.0705813	-0.125236	0.127046	-0.0676053	0.0046893	0.0557893	0.102856	-0.0367353	0.0037033	0.0263293	0.0359683	0.110727	0.0166603	0.141975	0.176091	0.0525243	0.0100773	0.0697723	0.0665953	-0.0089293	0.131431	0.109861	0.0894383	0.0212273	0.0774453	-0.230861	-0.0346383	0.10248	0.119989	0.0868733	0.13203	0.0808493	0.0624883	0.0707223	0.112422	0.0858433	0.0989303	0.0803253	0.0013123	-0.0687933	0.0972623	0.179289	-0.0212823	0.0636213	0.135123	0.0483053	0.0743293	0.115321	0.107448	0.0244743	0.136728	0.0398823	-0.0577313	-0.0407263	0.102136	0.334904	0.137928	0.118539	-0.0412943	0.0546963	0.0965693	0.108781	0.126434	0.142681	0.0501533	0.0316493	0.158944	0.0819043	0.0340313	0.0427993	0.0849743	0.0533823	-0.171408	-0.0867253	-0.0284773	0.0769173	0.0476833	0.0742833	0.0587853	0.0511833	0.0354883	0.0915963	0.0988523	0.0934073	0.16626	0.0970683	0.0917703	-0.0087743	0.0290213	0.0915353	0.104259	0.0354833	-0.0680963	0.181022	0.0207033	0.0994353	0.0723003	0.0780713	0.109751	0.0498333	0.0831763	-0.0976363	0.0470323	0.0282743	0.0836423	0.0823623	0.0678203	0.0751793	0.0177143	-0.140028	-0.0500343	0.109735	0.0030193	0.112414	0.0495513	-0.0572023	0.121954	-0.0039313	0.13617	0.0754873	0.0417713	0.127978	0.163442	-0.0315703	0.0572793	-0.0560533	-0.0121723	0.185395	0.0324143	0.149459	0.0619043	-0.0855183	0.0422193	0.0995713	0.0558923	0.0501083	0.0485533	0.0083623	0.110309	-0.0427453	0.123227	0.0036863	-0.0349743	-1.06545	-0.977724	0.0818543	0.0995073	0.0074533	0.0241623	0.0390593	0.0765543	-0.0309883	0.0521423	0.0290363	0.0651353	-0.0059123	0.0360963	0.123213	0.0567893	0.0696853	0.0899523	0.176727	0.101458	0.0730383	0.0761433	0.0759813	0.0291423	0.0471263	0.0949813	0.115258	0.0273003	0.42515	0.0598823	0.0705333	0.170362	0.0736393	0.0002433	0.0885993	0.0768993	0.0331403	0.192717	0.106901	-0.0254493	-0.0220093	-0.209552	0.136908	0.0905163	0.134289	-0.0507163	0.0928843	0.101316	-0.500472	-0.0237633	0.0782403	0.0998773	-0.0619473	-0.0816263	0.0064443	0.108242	0.0748993	0.0624483	0.111587	0.10933	0.0161813	0.0134173	-0.0804963	0.0240773	0.0368953	0.0713843	-0.929419	-0.77584	-0.0136553	0	0.0419603	0.111953	-0.0449673	0.0626833	-0.0711943	0.0624723	0.124548	0.0554323	0.0850113	0.0073963	0.102999	-0.103866	0.0361413	-0.144264	0.155888	-0.0124393	-0.146	-0.0127673	-0.0686973	0.0908073	0.0292563	0.0694903	0.145982	0.0301753	0.0363993	0.124547	-0.0502903	0.0066233	0.0530933	0.0865803	0	0	0.115525	-0.860338	0.0401953	0.0942703	-0.0740813	0	0.0605723	0.127014	0.113238	-0.356975	0.125806	0.0552943	0.0624063	0.102221	0.0985083	0.0418183	-0.0115583	0.0263133	0.123333	-0.0559553	0.0480563	0.0444993	0.0890623	0.0129303	-0.0249583	0.0440053	0.0366843	-0.0127423	0.0622293	0.101969	0.126817	-0.0009333	0.0537963	0.0842683	-0.937852	0	-0.64768	0	0	0	0.0758133	0	-0.0344633	0.0671323	-0.108767	-0.0080873	0.0998683	0.0736633	0.120568	0.112487	0.0500483	0.0664783	0.0883513	0.127999	0.145923	0.0865243	0.130929	0.127522	-0.0582283	0.0309033	-0.121817	-0.0081183	0.0106363	0.0462933	-0.0393573	-0.0073853	-0.0384943	-0.0830173	-0.125009	0.0765173	0.0912923	-0.0066463	-0.0107063	0.0932243	0.104908	0.0836723	-0.0213403	0.0645103	0.116914	0.0123713	0.0092953	0.0815143	0.117352	-0.0013153	0.0565673	0.0873133	0.0207533	-0.0973173	0.0141003	0.107962	0.153152	0.0962973	0.109918	0.0651403	0.0829523	0.0544143	-0.0156543	0.0418193	0.0201593	-0.0215523	-0.0990873	-0.0163643	-0.69897	0.110742	0.0233063	0.0178333	-0.0267103	0.0658553	0.0345933	-0.152663	-0.0331133	0.0856903	0.0710193	-0.12576	0.104764	0.0199313	0.0549513	0.115916	0.109084	0.142216	0.0471333	0.0780183	0.106031	-0.343201	0.135341	-0.0070503	0.143018	0.126049	0.145444	0.181975	-0.0216733	-0.0198063	-0.0458653	-0.0376703	0.0302143	0.0268873	-0.169798	-0.0353563	-0.152294	0.0004243	-0.0137883	-0.0479043	-0.146291	0.0730383	0.0614443	0.0974183	0.0541683	0.0467493	0.145375	0.0214133	-0.0051653	-0.0139193	0.109703	-0.0279363	0.0912583	0.134143	0.105504	0.106476	0.17711	0.116219	0.0746263	0.190833	0.102647	0.170715	0.182198	-0.394062	-0.0390803	-0.0977523	0.150377	0.102837	0.0766043	-0.11169	0.100607	0.123615	0.0638843	0.0298963	-0.0797043	0.0677093	0	0.104275	-0.89171	0.158024	0.0483843	-0.0327503	0.132626	0.133113	0.0767853	-0.0107103	0.0220553	0.0920663	-0.123883	-0.0172433	0.113998	0.0409873	0.0411043	0.0914173	0.103077	-1.13033	0.120342	0.178205	-0.0046563	-0.469697	-0.14179	0.0501673	-0.0395173	0.0900963	-0.0051863	-0.0831633	0.0312773	0.0504213	0.0916463	0.0833203	-0.0729693	0.0555883	0.0469363	0.0766623	-0.60378	0.0776213	0.0703763	0.0441423	-0.0064393	0.0531753	0.0914383	0.0981593	0.0717803	-0.0240543	0.0017953	0.191072	0.141696	0.217605	-0.103194	-0.564271	0	0	-0.107295	-0.0174573	0.0345763	0.0762613	0.0807163	0.0924793	-0.0487713	0.0410663	0.0545413	0.0428693	0.123123	0.0488493	-0.0491223	0.0762333	0.0716333	0.0860073	0.0648263	-0.0387433	0.111096	0.125597	0.0910113	0.0495743	0.121096	-0.173695	0.0066173	0.0838113	0.111253	0.127472	0.124368	0.0681533	-1.38021	0.129627	0	0	0	0.653213	0.132412	-0.90309	0.114102	0.477121	0	-0.30103	-0.407485	-0.458638	-0.0312773	-0.0494963	-0.884607	0	-0.195795	-0.0621483	-0.209429	-0.0916933	0.0582773	-0.115334	-0.0849133	-0.0964723	0.0216593	0	0.0598763	-0.142202	0.0721423	0.258626	-0.140662	0.0590503	-0.0317513	0.0757213	-0.0236183	0.0131133	-0.0797533	-0.0466053	-0.0202853	0.0853173	0.121693	0.0185893	-0.195986	-0.283197	-0.975962	0	-0.929419	-0.845098	-0.0302563	0	0	0.0646553	0.0030913	-0.26172	-0.177049	0.0135953	-0.0153723	0.0816853	0.0969103	0.0081863	-0.0654743	-0.0520623	-0.0674683	0.0877883	-0.0578363	-0.114862	0.0499223	-0.343839	0.206721	0.0532813	0.0841993	0.0433213	0.0519893	0.0821263	-0.23274	-0.0127683	0.22419	0.0738343	-0.0339543	0.147053	0	-0.812913	0.0675903	-0.410174	0	-1.50515	-0.522879	0.0337083	-0.109303	-0.259261	-0.12116	-0.151616	0.0384583	-0.0740123	-0.370545	-0.514693	-0.0051833	0.0662773	-0.285713	0.13614	-0.0212683	-0.0373013	-0.202447	-0.143659	-0.338714	0.107569	-0.0789193	0.0585123	-0.0739143	0.0154283	0.166391	0.10811	0.171239	0.0010793	0.0217583	0.0365753	0.0368183	-0.0050143	-0.0195853	0.0925033	0.0854133	-0.114998	0.115017	-0.1645	0.0442483	-0.110275	0.0242333	-0.0030483	0.0255473	0.125388	0.135332	0.118268	0.0344383	-0.130842	-0.0879863	0.0228753	-0.0365873	0	-0.0954793	0.0253933	-0.0187733	0.0512543	-0.0687363	-0.0480393	0.0168593	-0.311027	-0.0375483	-0.0028703	0.0943313	0.103812	0.123834	0.183139	-0.105114	0.116292	0.128735	0.0736963	0.0067603	0.0201913	-0.32053	0.0970503	-0.0529783	0.0435113	0.102099	0.14357	0.167049	0.0905753	0.0876243	0.0686503	0.124189	0.114874	0.0844473	-0.0527393	-0.0492693	-0.197134	0	0.11203	0.0239653	0.255063	0.0800873	-0.122847	-0.205492	-0.0737863	-0.117595	0.0305663	0.118375	0.0931473	0.14029	0.174835	0.122449	-0.100531	-0.161732	0.0596013	-0.0434383	0.0510463	-0.0032723	-0.0411303	0.0695323	0.0840373	0.117869	0.0442343	0.0036663	0.148101	0.218514	0.0896673	0.0113233	0.0148163	0.0756113	0.0740123	-0.0595543	0.0128373	-0.0833253	-0.0191123	-0.15246	0.150458	0.0848923	-0.0298333	-0.0049753	-0.275317	-0.0983523	-0.102482	0.131406	0.0708723	0.155162	0.123837	0.0789333	0.0229913	-0.0172253	0.0682913	-0.0005203	-0.0090323	0.0709693	0.0637853	0.0737353	-0.0530603	0.0561383	0.0854033	0.0337323	0.0877913	-0.0506533	-0.0252963	0.0851723	0.0879163	0.0893253	0.0108733	-0.128192	-0.308115	0.0113983	0.0526693	0.0816573	0.0986293	0.0068713	0.122392	0.115291	0.0975973	0.0429673	0.217839	0.101063	-0.0313603	0.139769	0.0751363	0.122425	0.0609063	0.0501883	0.150614	-0.0149293	-0.0797773	0.0529903	0.0465123	0.0662333	-1.13033	0.0658783	0.0703013	-0.0437943	0.0466383	-0.0038983	0.0679553	0.0168073	-0.804237	-0.152051	-0.0906493	0.0690533	-0.0729133	0.0733923	0.0979593	0.141528	0.1191	0.0291343	0.160449	0.0837723	-0.0847673	0.0823103	0.121467	0.0917303	0.108794	0.0229653	0.151591	0.0698143	0.114635	0.115023	0.118299	0.0252293	0.0028233	0.0488373	-0.0055713	0.0980963	0	-0.155102	0.0045953	0.0444603	0.0042523	0.0564503	0.0878593	-0.16542	0.0915473	0.150528	0.0788113	0.0795493	-0.0367613	-0.0134833	-0.101757	-0.691417	0.101507	0.0099553	0.136845	0.182726	0.14226	0.0580993	0.163677	-0.0186233	0.127804	0.0406983	0.0189953	0.106308	-0.0426953	-0.0335943	0.0719993	0.0543583	0.0039763	-0.123039	0.0480383	-0.356178	-0.127889	-0.176804	-0.189056	0	0	0	0	0	-1.44716	0	-0.0791813	0	-0.196295	-0.439333	-1.09044	0	-0.920819	0	0	0	0	0	0	0	0	-0.653213	-0.666177	-0.0251543	0.0693993	0.0966513	0.116308	0.113021	-0.414973	-0.0287303	0.106724	-0.449969	-0.331789	-0.21234	-0.493208	-0.16481	0	0	-0.500602	0	-0.458638	0.30103	-0.0901773	0	0	-1	0	-0.929419	0	-0.0969103	0	-0.455932	0	0	-0.643453	-0.425969	0	0	-0.113943	0.0443963	-0.0514023	0.0854613	0.161025	0.0677433	-0.0359643	0.0207933	-1.09691	0.0413933	0	-0.0315643	-0.187601	-0.146128	-0.196295	0	0	0	-0.770109	-0.154902	0	0	0.636822	-0.477121	-0.653213	-0.870905	-0.0725513	-1.23045	0	0	0	-0.778151	-0.367977	0.60206	0	0	-0.30103	0.425969	0.0963273	0.225569	0.101799	0.0759483	0.0063243	-0.0466633	0.156313	-0.443137	0.0211343	0.0826303	0.0522803	0.140048	-0.130806	0.0565683	-0.0321853	-0.137384	-0.0799543	-0.183198	-0.0755713	0.0093873	0.0102133	-0.0237073	-0.105714	-0.0425233	-0.0043373	-0.0215113	0.0430923	-0.0193413	-0.0766913	0.0317613	-0.0716703	-0.0178783	0.0447363	-0.0795553	0.139421	0.225925	0.0540753	0.0947943	0.122011	0.114011	0.146052	-0.0815983	0.132078	0.0242143	0.104223	-0.160719	0.0332273	-0.0378443	-0.0932343	0.0403663	-0.105627	-0.423729	-0.13226	-0.0324863	-0.151109	0.137505	0.0420573	-0.0150843	-0.0887553	-0.0601983	0.111109	0.0613423	-0.0352753	-0.0025593	-0.0744483	-0.0286963	0.13183	0.136159	-0.0070143	0.0310183	-0.0324593	-0.375664	0.0888543	-0.0488403	-0.0068393	0.119251	0.0098793	0.0180683	0.15033	0.0926983	0.169689	0.0952523	0.132988	0.111947	-0.0459413	-0.0406933	-0.0855433	0.0241343	0.0964903	-0.0925263	0.118796	-0.221866	0.0321053	-0.0607783	0.143377	0.0796883	-0.0672083	0.0634473	-0.0131793	-0.112075	0.144039	-0.0145043	-0.0354443	0.0735973	0.106721	0.120713	0.0568213	-0.0138513	0.0661223	0.100071	0.149651	-0.159205	0.0797603	-0.155774	-0.0688473	-0.0045783	0.0908073	0.138303	-0.274823	-0.0583353	-0.17549	-0.0360953	-0.0078643	0.0433113	-0.0250903	0.142589	0.0057223	0.0860903	-0.0153203	0.127557	0.0094893	0.0492933	0.158551	0.0112293	-0.0327713	0.0620573	-0.0334623	-0.0345993	-0.0396773	0.0125743	-0.0801973	-0.0739923	-0.132608	-0.54115	0.0078883	0.202467	0.0655023	-0.0438433	0.0637723	-0.0428453	0.110673	0.0695603	-0.0508653	0.113789	0.0044323	0.128513	0.0153523	-0.0609973	-0.19209	0.0843503	0.0430093	0.103829	-0.208065	0.0550753	-0.103943	0.0131183	-0.0768143	0.150015	0.0993563	0.0066053	-0.118444	0.0262573	-0.0228543	0.143401	0.0538253	-0.100226	-0.0540273	0.121835	-0.101368	0.110953	-0.0217493	-0.398436	-0.0013943	-0.0021853	0.0239003	-0.0274763	-0.0856543	-0.171584	0.118348	-0.0221463	0.0022823	0.0706393	0.0176153	-0.0240173	-0.176954	0.0312413	-0.309209	0.107083	-0.0424783	0.0766433	-0.0172513	0.0310483	0.0788553	-0.243038	0.0196223	0.0110583	-0.0577793	0.0328893	-0.133215	0.0669103	0.0821633	0.0758873	0.0376123	0.0297353	0.0595683	0.100747	0.113479	0.136721	0.155844	0.107962	0.10516	-0.0068683	0.0871183	0.136882	0.0022363	-0.0190803	0.107961	-0.0287833	0.0206773	0.0413933	0.126532	0.0520243	-0.0586163	-0.0498943	0.0977813	0.0816823	0.0461323	0.0359093	-0.42656	-0.0629683	0.0154073	0.0108603	-0.0210433	-0.0146333	-0.0323453	-0.0992103	-0.0944913	-0.0205223	0.0955723	0.0302183	-0.0325363	-0.0239333	0.0229373	0.272757	0.142939	-0.0330893	0.0988653	-0.0076163	0.118554	-0.0404883	-0.0417703	0.0013573	0.103824	0.130609	-0.385645	0.144343	0.525225	0.14847	-0.392316	0.12427	0.512052	0.0954153	0.105811	0.0964273	0.113464	-0.0080183	-0.0541993	-0.0649043	0.0393233	-0.11414	-0.0575053	0.0064713	0.0344443	0.0396833	-0.0301043	0.0616953	0.0955173	0.0722013	-0.0159883	0.143727	-0.0530573	0.10199	-0.0077853	-0.0839113	-0.595327	0.136304	0.144437	0.0107763	0.128915	0.106322	0.0895263	0.0635563	0.106922	0.131923	0.0891783	-0.0316933	-0.0004623	0.0598833	0.0150893	0.112539	0.0867803	0.0584593	0.106835	-0.0447683	-0.0485783	0.0422713	0.0171933	-0.0705813	-0.0334243	0.109144	-0.212718	0.164408	-0.447566	0.0739703	-0.145579	-0.0647913	-0.475454	0.193924	0.204647	0.0990333	0.139497	0.0893813	-0.0034843	-0.0063353	-0.225105	0.0583713	-0.10065	-0.0564083	0	-0.0112503	0.0133483	-0.0691593	0.272393	-0.183486	0.106818	-0.169549	0.101653	-0.0318943	0.118565	0.0303693	0.156357	0.0948903	0.108975	0.131216	-0.252641	0.164454	0.0501033	-0.0487023	-0.0219533	-0.0964083	-0.145066	0.261197	-0.198046	-0.0831433	0.0678653	0.140729	0.122051	0.0395663	0.120526	0.205105	-0.0404433	0.0007233	0.0790443	-0.151972	-0.0134293	-0.0421983	0.0830573	-0.171271	0.0173273	0.111706	0.0210463	0.0961653	0.0580173	0.132551	0.0141193	0.13499	-0.0970223	0.0503563	0.195944	-0.0072013	0.0899243	0.0396363	0.0896763	-0.0244483	0.0616943	0.162166	0.0809813	-0.623529	-0.0925763	0.16644	0.107424	0.170743	0.0570393	0.0643853	0.0283373	0.0040093	0.0403433	0.0679293	0.0691663	0.138643	-0.0131893	0.0894403	0.0701443	0.106619	-0.0362123	-0.0149083	-0.324148	-0.0266693	0.0331913	-0.0795723	0.0776453	0.114848	0.0904183	0.0971163	-0.265959	0.0460403	0.0388513	0.120785	0.0697583	-0.112323	-0.0196883	0.179209	0.190227	-0.0656603	-0.0587983	0.0850723	-0.0076203	0.0496833	0.0714263	0.0209783	0.0329943	0.13372	-0.0163963	0.0374083	0.179868	0	0.0311003	0.0000003	0	0	0.0172263	0.168404	0.0703033	-0.0938653	-1.51851	0.0897613	0	0	0	0	0.544068	-0.105919	-0.0926893	-0.118947	-0.0629843	-0.0770573	0.0212253	0.0564743	0.0605053	0.201669	0.126812	0.153991	0.0255813	0.156465	0.0721133	0.119929	0.0268043	-0.0177773	-0.0512003	0.0398363	0.0000003	0.0581643	0	-0.6173	0	1.14613	0.0777083	-0.352183	0	0	0	0	-0.812913	-0.568892	0	0.140785	-0.221849	-0.0606903	0.0434203	-0.141948	-0.367977	-0.122727	0.124939	0.195184	0.13865	0.150386	-0.0966953	-0.0729093	0.107248	0.128243	0.138159	-0.0159823	0.104852	-0.161942	0.0543183	0.188202	-1.20412	-0.0334163	0	0.0024753	0.136916	-0.21548	-0.594191	0.122828	-0.221849	-0.544068	-0.255273	-0.104566	-1.20844	0.176091	0	0	-0.425969	-0.90309	0.130101	0	0	0.0160373	-0.0239903	0.0101813	-0.334142	0.30103	-0.255273	0.0692303	0.137265	-0.0498863	-0.126279	-0.0235673	-0.105097	0.0293183	-0.164529	-0.845098	-0.0173833	-0.0649253	0.138163	-0.106301	0.0477733	-0.0184573	0.14752	0.0821873	0	0.156858	-0.243038	-0.0380953	0.0679083	-0.0231453	0.0714313	0	-1.23045	-1.23045	0.0960343	0	-0.112323	-0.137654	0.0191633	0.221849	0	-0.574031	-0.707164	-0.149204	0.143062	0.102048	-0.174235	-0.0404503	0.0105863	0.158567	-0.0478803	0	0.104356	0.158027	-0.0149453	0.0166283	0.0930283	-1.39794	0.152427	0.0291533	-0.740363	-0.877217	0	0.0511113	-0.0703533	-0.0398553	0.158132	-0.0050873	0.200682	0.161096	0.150059	0.0823493	-0.0716673	-0.0078613	0.0314473	-0.570652	0.131843	0.152136	0.134375	0.137584	0.0559653	-0.0346363	-0.21986	-0.0213533	0.195556	0.143	-0.0182753	0.108124	-0.39794	0.146254	0.138613	0.0084333	0.100734	0.0150293	-0.367977	0	-0.0616943	-0.500602	0	0.0205313	0.109436	-0.138303	-1.17609	0.112365	0.115039	0.0546193	-1.4624	0.0333543	0	-0.556303	-0.578947	0.367977	0.176091	-0.486076	-1.27875	0.0852703	0.0277513	0.138971	0.0945053	0.0921923	0.0400313	0.0618663	0.181437	0.106393	-0.0651553	0.0065583	0.10032	0.0931693	0.0071893	0.0264023	-0.0128833	0.0004723	0.154638	0.0756363	0.0726253	0.118053	-0.0523613	0.0166693	-0.0059673	-0.0229153	-0.0926973	0.0144553	0.0578853	0.158842	0.111869	-0.0830463	-0.0729183	-0.544068	0.0321853	0	-0.7029	-0.0557243	-0.120734	-0.12739	0.0751913	0.0593443	0.124818	0.105058	0.0267463	0.138098	0.140063	0.157946	0.0255243	-0.0457573	-0.0024373	0.126851	0.119975	0.117438	0.0248823	-0.0169563	0.126779	0.0040213	-0.0558323	-0.0363543	0.0038403	-0.107475	0.0859863	-0.0405733	0.0457113	0.0709943	-0.127567	-0.0372663	0.0116343	0	0.0220643	-0.327359	0.221849	-0.0106303	0.0831083	0.0227983	0.0415003	-0.101765	0.13581	0.0906223	0.0977083	0.159497	0.144188	-0.0342183	-0.0115823	-0.0532053	-0.225193	0.0642873	0.0473653	0.119827	0.107244	0.0181603	0.0054963	0.0441543	0.0888803	-0.0137013	0.0199323	0.133618	0.164491	-0.0127703	0.0487183	0.0653403	-0.0937473	-0.365515	-0.0028673	-0.631818	0.0831973	-0.0454693	-0.0256573	0.0872273	0.0084953	-0.0079643	0.0519403	-0.0017413	-0.135549	-0.0727823	-0.227329	-0.112946	0.0130143	-0.0907543	-0.0928813	-0.227352	0.0170613	0.130385	-0.0959333	0.0546023	-0.0183623	-0.228884	0.127959	-0.0304403	0.0593773	0.0412683	-0.0145333	0.2706	0.0184833	-0.457608	-0.225225	0.0064073	-0.252528	0.0857303	-0.1852	-0.0203823	0.121956	0.0934803	-0.122123	0.14401	0.0530983	0.131807	0.106333	0.116202	-0.0848223	-0.0616673	-0.248245	-0.263409	-0.0601173	-0.0010413	0.0334923	-0.208306	-0.131602	0.0419303	0.0877023	-0.118732	-0.0247403	-0.175501	-0.164067	0.0018123	0.0228293	0.13649	-0.114987	0.0169383	-0.108603	-0.101172	0.166948	-0.0251843	-0.0823813	0.0752043	-0.0397793	-0.144421	0.0574353	-0.111366	0.0989253	0.123049	0.0063303	-0.0821583	-0.273083	-0.0880633	-0.0637373	0.0800973	-1.02758	0.0532923	0.0022233	0.0681923	0.0075013	-0.185499	-0.144089	0.0406683	0.0501103	0.0493533	-0.124033	-0.295016	-0.0434233	-0.203886	0.0246223	-0.114089	-0.0754363	-0.0542233	-0.390638	-0.237143	-0.0225903	-0.0524633	-0.0076043	0.0868263	0.0747503	-0.0359633	-0.114803	0.165294	0.0278503	0.0660723	0.238288	0.147364	0.206126	-0.0721903	0.0242813	0.0087863	-0.0879643	0.0051433	0.151449	-0.179183	0.0212383	0.0921633	0.17515	0.0385563	-0.131633	-0.150773	0.0422553	-0.0103203	-0.230947	-0.178624	0.0640413	0.0271433	-0.0910543	0.0372953	0.0154693	-0.0271033	-0.0400753	-0.0018783	0.0186993	0.125889	0.184537	-0.57808	0.107545	0.200739	0.176641	0.142111	0.0095123	-0.0611563	0.0494073	0.0128673	0.102908	0.0208383	0.0058303	0.108115	0.182157	0.15886	0.172536	0.0747663	0.520464	-0.160052	-0.113361	0.0102553	-0.0212203	-0.0341803	-0.0676153	-0.0339473	0.0672603	-0.257067	-0.253938	-0.0095263	-0.175199	-0.0247063	-0.0084373	0.0546043	0.0315863	0.0560783	0.0897063	0.141782	0.100683	0.184344	0.118339	-0.139678	0.148181	-0.0960353	0.0487493	0.0362523	0.131751	-0.167764	0.30103	-0.0246583	0.0126493	0.102177	-0.0670623	-0.484021	-0.0482503	0.0513633	-0.161122	-0.157993	-0.136838	0.12607	-0.0908093	0.0127323	0.0359523	-0.106506	0.146128	0.0548953	0.0569483	-0.132928	0.0528623	0.226097	0.139542	0.0584243	0.0637983	0.185421	0.21971	0.195583	0.216996	0.123708	-0.0541733	-0.11113	0.16618	0.188164	0.188518	0.11817	0.139644	0.0131713	0.0683713	0.0603853	0.116506	0.155618	0.156492	0.119523	0.0598873	0.121084	-0.0294043	0.10506	0.0126813	0.153545	-0.0485903	0.0579833	0.14305	0.0729643	0.130725	0.0238693	-0.0558063	-0.0193533	0.100538	0.0125263	0.176492	0.199658	0.101722	0.165596	0.22227	-0.1743	0.0969103	-0.136399	0.221736	-0.152524	0.0913583	-0.0322153	0.166499	-0.0493873	0.0571653	0.0756273	0.179688	0.0372823	0.123552	0.0053133	0.0297403	-0.133754	0.141805	-0.145348	0.404563	0.103766	0.0175563	-0.0594313	0.165961	0.0896543	0.0731563	0.100972	0.0579463	-0.215282	0.129585	0.108921	0.124555	0.265314	0.231771	0.287169	0.205137	-0.17687	-0.0176543	0.0700883	0.141877	0.217661	0.170513	0.0922163	0.207359	-0.0219763	-0.144658	0.102412	0.0367703	0.112683	0.139953	0.0836793	0.227577	0.100334	-0.114864	-0.136617	0.0789913	0.283739	0.176552	-0.122668	0.163824	0.126137	0.187589	0.174281	-0.283634	0.181578	-0.369327	0.0014323	0.180195	0.247911	0.182831	0.177553	0.268079	0.0671543	-0.0346703	-0.0323873	0.118903	-0.0246623	-0.15652	-0.204404	-0.303526	0.124939	0	-0.154902	0	-0.726999	0	0	0	-0.477121	-0.375664	-0.636822	0	0	-1.04139	0	-0.154902	-0.367977	-0.69897	0	0	0	0.439333	-0.69897	0	0.0645253	0.0449033	0.161027	-0.126099	0.205961	0.0306663	0.0882553	0.12794	-0.30103	-0.0861863	-0.167881	-0.245982	0	0	0	0	0	-0.330993	0	-1.25527	-0.176091	0	0	-0.385351	0.39794	-0.823909	-0.255273	0	-0.564271	0	0.778151	0.30103	0	-0.176091	0	0	0.207425	0.0974403	-0.292392	0.178765	0.211623	-0.0124623	0.197665	0.0608433	-0.268845	0.273001	-0.0840853	-0.0878173	0.410174	0.367977	0	-0.929419	-1.17609	-0.591065	-1.17609	-0.778151	0	-0.263241	0	0.30103	0	-0.954243	-0.8991	0	0	-0.276206	0	0	0	-0.367977	0.30103	-0.321552	0.0783393	-0.0867093	0.0172883	0.0656793	0.0891003	0.0355723	0.105117	0.0762563	0.0927243	0.0356593	0.0254363	-0.0282903	0.0526843	0.0103563	0.0612583	-0.0458153	-0.0549073	-0.0738653	-0.152581	0.0296083	0.0044433	-0.0448933	0.11956	0.0183103	0.0508813	0.0826853	-0.0033443	-0.0098153	0.176311	0.0858363	0.0346143	0.0280993	-0.830572	-0.0295703	0.0208403	-0.0077273	0.0542803	0.0586403	0.0560213	-0.130768	0.0428843	0.0533533	0.0465403	0.0202033	0.125359	-0.0659993	-0.0835783	0.0451513	0.0537263	-0.190213	0.0043433	-0.227923	-0.171915	-0.137228	-0.206879	-0.256391	-0.0499313	0.0007893	-0.0922333	-0.0952223	0.0106733	0.156278	0.17415	0.157487	0.129686	0.0195923	0.151245	0.0024023	0.135181	-0.530856	0.124733	0.0947503	0.0250103	0.0416873	-0.0475393	0.0177853	-0.102201	0.0221193	-0.0446333	0.0866163	0.0200123	0.0320223	0.0573323	-0.0208433	-0.0604483	0.0201413	0.0851103	0.106118	0.0106293	-0.0047643	-0.0343903	-0.0789813	0.0691243	0.0116353	0.0603433	0.0237223	0.0200963	-0.0331293	-0.0841723	0.0134383	0.0977943	-0.0116623	0.0574933	0.107919	0.0447723	-0.0036063	0.139821	0.193975	-0.172626	-0.166965	0.0654463	0.0121193	0.0175063	0.0109663	-0.0153813	-0.0288303	-0.0113673	0.0973863	0.148217	0.0396093	-0.118678	0.0104653	-0.0047103	-0.760777	-0.186347	0.0096083	0.0794423	-0.151175	-0.408271	0.0484253	0.0820443	0.0190663	-0.0121463	0.0287463	0.0112973	0.0525293	0.0615853	-0.0013683	0.0737983	-0.0751403	-0.18386	-0.107819	-0.0854553	0.0833283	0.0858213	0.0343953	-0.0741353	-0.0405553	0.0055273	-0.0777073	0.0817793	0.0228223	0.0285103	0.127817	0.131888	0.0912463	-0.0395603	0.0391843	0.134801	0.127703	-0.0324953	0.0181353	-0.0829463	0.0495863	0.167286	-0.0693803	-0.0453963	0.0188783	0.0229943	0.0833493	0.358505	0.0622753	-0.0997373	-0.0237843	-0.123592	0.0751073	-0.0141063	0.0578943	-0.0008273	-0.153671	-0.0542643	-0.21399	0.0080483	0.0522363	0.0576283	-0.153219	0.110927	-0.0464353	0.0104363	-0.0163543	-0.0548753	0.0212083	-0.0706533	-0.0246753	-0.0287143	-0.0741873	-0.0252733	0.0463113	0.0639643	0.0204093	0.0560963	-0.0608143	0.0906513	-0.171691	0.0801513	0.0131463	-0.0225793	-0.0490653	0.0251863	0.131444	0.0909003	0.111089	-0.117816	-0.0722753	-0.156047	0.0213883	0.0371333	-0.0070453	0.0590103	0.103909	0.0083683	0.304916	0.165265	-0.0152713	0.0866653	0.0947643	-0.0417603	0.0469263	0.143011	-0.25162	-0.0119263	0.0838223	0.0510593	-0.256227	0.0254553	0.0835953	0.150296	-0.0746163	0.0712843	-0.146489	-0.10697	-0.21779	0.0357923	-0.146707	0.0266863	-0.113876	0.122338	-0.0434663	0.0142993	-0.0353823	-0.104359	-0.168219	0.0937043	-0.0776353	0.16149	0.101069	0.118773	0.106485	0.0094053	0.0178443	0.0868913	0.0842463	0.0807313	0.134267	0.0806853	-0.319796	-0.131434	0.0670083	-0.0280663	-0.0154553	-0.149421	-0.0323993	0.123414	0.104972	0.185135	-0.247936	0.0240223	0.0032033	0.0280293	0.0759483	0.0199893	-0.0493863	-0.0872673	0.0550113	0.102006	0.159729	0.0817173	0.0513863	-0.0758513	-0.234606	-0.0436573	-0.0234593	-0.0613163	0.113649	-0.0522043	-0.120822	0.0301863	-0.143998	0.0429853	0.0797993	0.100115	0.142195	0.0837073	0.160427	0.0956583	0.0747313	-0.0379903	-0.0399393	0.0953203	0.213071	0.120284	0.129348	-0.0529263	0.11844	-0.113711	0.0266893	0.0047463	0.0690813	0.0606983	-0.0191013	-0.0041093	-0.27387	0.0758283	0.221147	0.0919023	-0.0149803	0.0033193	-0.0744913	0.0472523	-0.0561463	0.137467	0.0887483	0.15458	0.181664	0.0325663	-0.0839953	0.0306373	-0.19897	0.0286783	0.183902	0.0924433	0.123392	0.324124	0.0960243	0.0831733	-0.0456153	0.0895853	0.0364063	-0.0400553	0.104171	0.119027	0.113688	-0.0406143	0.0546493	0.0270773	0.0221633	0.104553	-0.0135163	0.133427	0.116764	-0.0144883	0.0303543	0.0456743	-0.0868633	0.0325963	0.0331513	0.0785803	0.0968183	0.104704	-0.103905	-0.173275	-0.0165033	0.104927	0.0928673	0.0423223	0.105822	0.117146	0.0304483	0.0387953	0.107154	0.0353183	0.0924713	0.0914143	0.137797	0.0980373	0.143468	-0.0086473	0.155226	0.0214093	-0.0862293	0.148792	0.127446	0.0664523	0.148614	0.1305	0.124666	0.0970583	-0.0914633	0.0767273	0.179778	0.0980613	-0.0410173	0.122328	-0.253988	-0.0477113	-0.238737	0.0472103	-0.149282	0.0746893	-0.0334243	0.152062	0.226433	0.0423793	-0.189477	0.0635843	0.107495	-0.176154	-0.12086	0.0307303	0.15918	0.134082	0.109287	0.137757	0.0169013	0.119789	-0.0241903	0.0775613	0.0088743	-0.105241	-0.0174843	0.142719	0.16219	0.0643883	-0.0828373	0.0947753	-0.0778783	0.154592	-0.0404783	0.129102	0.18081	0.0909383	0.122061	0.12457	0.177383	-0.0485293	0.0325613	0.127222	0.116977	-0.0665993	-0.0360063	0.0366123	0.0098713	0.128336	0.0024823	0.133436	0.0681823	0.0216853	0.0254203	-0.0768903	-0.136334	0.149509	-0.0027103	0.0514663	-0.0573563	0.0598073	-0.0785243	0.0998423	0.0511953	-0.0601713	0.11773	0.0347233	-0.0075023	-0.102441	0.0526963	-0.177852	0.143893	-0.268759	0.140405	-0.148828	0.191997	0.0774653	0.199348	-0.0310533	0.0379333	0.0798113	0.0575113	0.0417983	0.0105563	0.110791	-0.287792	0.15261	0.0918613	-0.0034133	0.146892	0.128951	-0.0790393	0.15261	-0.186054	0.140922	0.0946553	-0.0450513	0.0961413	-0.316432	0.101799	0.0944053	0.0757083	0.0323563	0.0243703	-0.0637973	0.0321673	0.0121373	0.168633	0.0758483	-0.0222303	-0.0276233	0.0448223	0.105912	-0.163294	-0.182218	0.1636	0.0168763	-0.0975483	0.0931503	0.0953763	-0.0051903	0.0417953	0.103326	0.143915	0.1128	0.0480253	0.0897373	0.0930373	-0.0006413	0.0928363	-0.0233233	0.0713173	-0.0037283	0.0717993	0.0663903	0.0295783	-0.106478	-0.0889743	0.126593	-0.0011083	-0.0517923	0.0849343	-0.0891993	0.0700723	0.0063043	0.12774	-0.0639823	-0.0092823	0.0942373	0.0385003	0.0287653	-0.191926	0.0901403	0.153592	0.0078643	0.121018	-0.192055	-0.0971513	0.0229943	0.0417723	0.0137563	0.0153693	0.153557	0.125821	0.124848	0.203804	0.0411133	0.0769003	0.148144	0.0505323	0.0205223	0.0234673	0.0123143	-0.0153783	0.0155533	0.100744	-0.0089243	-0.316399	-0.0395263	-0.180317	0.128699	-0.175104	0.0983223	0.182223	0.103872	0.0181663	0.111177	0.181775	0.103344	0.266115	0.140333	0.0545383	0.0808943	0.162484	-0.0100463	0.184714	0.0473023	-0.0174443	0.111584	0.136694	-0.0340043	0.20412	0.0734243	0.128886	0.163794	-0.178273	0.0876393	0.0930963	0.0810623	0.108162	0.101953	0.116411	-0.0178293	0.0084013	0.11843	-0.288403	-0.0178263	-0.0102043	-0.0566293	0.0755053	0.0676463	0.0413363	0.0442693	-0.0644523	-0.0643193	0.0990803	0.0594253	0.120711	0.188855	0.115706	-0.0054713	0.0554513	0.140016	0.181027	0.173664	0.207828	0.0935043	0.123451	0.175996	0.0923973	-0.0320643	-0.0506573	0.0422363	0.0628893	-0.0049303	-0.0184073	0.152642	0.0169323	-0.200659	0.162523	0.208159	-0.0608303	-0.0088043	0.0331983	-0.0519453	0.139326	-0.0225073	0.0739623	0.102662	0.16294	0.0837523	0.0955463	0.0553943	0.139656	0.0062073	-0.0591953	-0.0122613	0.12936	-0.133528	-0.168639	-0.0615343	0.0453643	0.0157803	-0.0554373	-0.0331183	0.0802983	-0.0157883	0.171124	0.0240593	0.192521	0.0276033	0.197511	0.0586253	0.0441843	-0.0078593	-0.0126593	0.124669	0.0647593	0.115762	0.0703853	0.171417	0.159973	0.0422143	0.161905	0.148623	0.163502	0.157577	-0.224077	0.0237523	0.120929	0.115892	0.152801	0.0274353	0.0891813	0.0408053	0.0459823	0.0656193	0.0405273	0.0770813	-0.15106	0.138925	-0.0467753	0.122473	0.10413	-0.145022	-0.106045	0.182049	0.101934	0.19972	0.184999	-0.147128	0.144216	0.117442	0.0553883	0.178146	0.176091	0.0794533	0.123925	0.0436183	0.0674453	0.161289	0.159889	0.18491	0.342661	0.145437	-0.0086973	0.0761413	0.0431603	0.0950413	0.0383093	0.0708113	0.152988	0.0695443	0.129038	0.147204	0.117469	-0.0286253	0.0581473	0.0756393	0.0785423	0.0943673	0.0782103	0.0423033	-0.0330943	0.0884093	-0.0272493	0.0847373	0.0836953	-0.108041	0.124939	-0.154129	0.0330463	-0.0159033	0.0920583	0.0259453	0.121745	-0.0259823	0.105645	-0.133074	0.112889	0.0615383	0.0567843	-0.191779	-0.110933	0.117941	0.0189383	-0.11063	-0.101175	-0.0072843	-0.0072323	0.0686613	-0.280336	0.0606983	0.0267093	-0.276739	-0.0113503	-0.0805023	0.0391603	-0.0388373	-0.0599763	-0.0566923	-0.0471243	0.155363	-0.0329793	0.0261113	0.0000003	-0.156998	-0.252444	-0.233698	-0.232696	0.0982273	-0.155091	0.127431	0.234934	0.10825	0.125535	-0.0157393	-0.0392303	-0.136779	-0.266768	-0.148634	0.105904	0.189775	0.0319663	0.0232193	0.239035	-0.113818	-0.20265	-0.122561	-0.0243463	-0.0665513	0.0097473	0.100281	-0.0130253	0.0604373	-0.0084393	0.0295993	-0.160157	0.122092	-0.105026	0.0939613	-0.0353853	-0.244914	-0.120754	0.0796223	-0.141154	-0.0371873	0.0316443	-0.0993383	0.0301493	0.0362933	0.163354	0.0577313	0.0734063	-0.107929	0.0568903	-0.204476	-0.31019	0.0359553	0.0023313	-0.0563963	0.0415473	0.0365993	-0.0564673	-0.116424	0.0806633	0.0771763	-0.0311213	0.0479993	-0.0066793	0.0008043	0.266914	0.0592813	0.0717753	0	0	-0.15811	0.168687	0.107337	-0.0840093	-0.0349123	0.129396	0.1745	0.0800703	0.143184	0.319967	0.101021	0.198064	-0.180797	-0.246672	0.0156053	-0.0181263	-0.176407	-0.129272	-0.599344	-0.121873	-0.0261353	0.16553	-0.259325	0.140055	-0.0463513	-0.0875643	0.0657653	0.11878	0.0554803	0.137442	0.173247	-0.0559443	-0.0188293	0.165929	-0.497325	0.19769	0.0824703	0.0959273	0.0227153	0.112435	0.0024053	0.0639033	0.21992	0.101512	0.0688303	0.0309003	0.0911663	-0.0632723	-0.100149	0.194841	-0.269836	-0.237827	-0.404728	-0.0582403	0.0444363	0.0595243	-0.0490293	-0.144	-0.109531	-0.198561	-0.0571933	0.0006443	-0.0575223	-0.0110693	0.0013033	0.149156	-0.0413933	0.180695	0.0729153	0.0337383	-0.0971353	-0.127009	0.166574	0	0.144069	-0.254576	-0.363147	0.0948963	-0.0421273	-0.137494	0.0173593	0.0470803	-0.146128	-0.137357	-0.128586	-0.122726	-0.122113	0.0162233	0.0194383	-0.16231	-0.160875	-0.0306693	-0.138303	-0.297082	-0.291307	-0.110396	-0.125524	-0.412495	0.123301	0.136015	0.0899283	0.0258923	0.0731423	0.143443	-0.0078163	0.0804293	-0.0337783	-0.0849433	-0.0721953	0.0706723	0.226972	-0.0301473	0.0519903	0.0689953	0.112513	-0.0275073	0.0818013	-0.0872283	-0.0333393	-0.0114433	0.135395	0.0323863	-0.0977943	-0.0303833	-0.0341823	0.0861103	0.0456693	0.0310733	0.0352053	0.126611	0.100081	-0.0911483	0.0541813	0.100943	0.0238603	-0.0666323	0.0634393	0.178563	0.242437	0.167353	0.155911	0.171581	0.0042303	0.0076693	0.0666013	0.128958	0.141991	0.200018	0.21206	0.0674623	0.0873313	-0.145404	-0.0295083	0.0696953	0.0104823	-0.0939503	0.172808	0.0956683	0.105092	-0.166047	0.0726273	0.0498623	0.191024	-0.0083133	-0.117341	-0.0268233	0.108502	0.0363903	0.164329	-0.0416643	0.0819953	0.189953	0.130274	-0.204635	0.0320133	0.144509	0.121912	0.153625	0.212317	0.0372603	-0.0114223	0.0703903	0.208112	0.148147	0.184581	0.17438	0.0674373	0.0318473	-0.0545773	0.0899813	-0.436653	-0.0302193	0.137702	0.153217	-0.146504	0.196125	0.127739	0.115279	0.137646	0.150704	0.0803193	-0.0436753	-0.0129053	0.177835	0.0781543	-0.0337803	0.0663353	-0.0202683	0.111458	0.0277433	0.0312133	0.190089	-0.0336633	0.158572	0.117485	0.101206	0.0234093	0.147625	-0.126333	-0.111824	-0.242009	-0.185404	0	-0.196295	0.221849	-0.0682653	-0.46584	-0.808114	-0.924279	-0.30103	0	-0.69897	0.778151	0	-1.06695	0	0	-0.69897	-0.0511533	-0.765917	0.60206	-1.07918	-0.845098	-0.243038	0	-0.352183	0.0349673	0.194227	0.15157	0.130672	0.150245	0.150903	0.0311823	0.0327833	-0.169751	-0.0757213	-0.363677	-0.353418	0	-0.30103	0	0.268845	-0.60206	-0.855317	-0.681241	0	-0.146128	0.0000003	0.146128	-0.477121	-0.234083	0	-0.845098	0	0	0	0	0	0	0	0	0	0.166486	0.0480223	0.0523353	0.160039	0.123658	0.0925003	0.162193	-0.0626703	-0.460731	-1.30103	-0.165914	-0.104227	-1.02803	-0.653213	-0.330993	-1.07918	0	0.176091	-0.60206	-0.146128	0	0	-1.34242	-1.32222	-0.0791813	0	-0.510545	-0.716003	0	-0.0871503	-0.0511533	-1.19033	-1.38021	-0.30103	0	-0.176091	1
[truncated: 1,469,269 more chars]
