# Supplementary material for: Non-linear mapping for exploratory data analysis in functional genomics
Source: BMC Bioinformatics. 2005 Jan 20;6:13. doi: 10.1186/1471-2105-6-13 (PMC548129; doi:10.1186/1471-2105-6-13)
Supplement: Additional File 12 — Chromatin interaction network in C. elegans The last column shows the connection strength in the graph. All connections are considered equally. [file 1471-2105-6-13-S12.txt]

F01G4.1	R07E5.3	1
F01G4.1	Y113G7B.23	1
R07E5.3	ZK1128.5	1
C27B7.4	ZK858.4	1
C27B7.4	B0280.8	1
C27B7.4	C05C8.6	1
C27B7.4	C12D8.1	1
C27B7.4	C49A1.4	1
C27B7.4	C50C3.8	1
C27B7.4	F14F3.1	1
C27B7.4	F35H8.5	1
C27B7.4	F58B3.6	1
C27B7.4	K09B11.9	1
C27B7.4	T11B7.4	1
C27B7.4	T23H4.2	1
C27B7.4	W03D8.8	1
C27B7.4	W04D2.1	1
C27B7.4	Y62E10A.16	1
C27B7.4	ZK858.4	1
Y113G7B.23	C01B10.8	1
Y113G7B.23	C12D8.1	1
Y113G7B.23	C49A1.4	1
Y113G7B.23	F01G4.1	1
Y113G7B.23	F17A2.7	1
Y113G7B.23	F26D11.11	1
Y113G7B.23	F28A12.1	1
Y113G7B.23	F38A6.1	1
Y113G7B.23	F48F7.7	1
Y113G7B.23	W07E6.4	1
Y113G7B.23	R07E5.3	1
Y113G7B.23	Y51H4A.8	1
Y113G7B.23	F44G3.9	1
F23F1.1	W10D9.4	1
F23F1.1	Y53H1A.2	1
R07E5.3	Y113G7B.23	1
R07E5.3	ZK1128.5	1
R07E5.3	F01G4.1	1
Y47G6A.6	F32A5.1	1
Y47G6A.6	W09B6.2	1
Y47G6A.6	C47D12.1	1
Y47G6A.6	F30F8.8	1
T04C12.5	C27B7.1	1
C04A2.3	C49A1.4	1
T27C4.4	F44A1.4	1
Y57E12AL.5	Y54E5B.3	1
Y119C1B.8	F55A11.3	1
Y119C1B.8	Y37E11AR.2	1
F32A5.1	B0286.4	1
F32A5.1	C47D12.1	1
F32A5.1	F30F8.8	1
F32A5.1	Y47G6A.6	1
F32A5.1	T20B12.2	1
F32A5.1	W09B6.2	1
C53A5.3	C09H10.6	1
C53A5.3	C26F1.4	1
C53A5.3	C28G1.3	1
C53A5.3	C32F10.2	1
C53A5.3	C50C3.6	1
C53A5.3	F32A11.1	1
C53A5.3	F55A11.1	1
C53A5.3	K07A1.12	1
C53A5.3	M04B2.1	1
C53A5.3	T18H9.2	1
C53A5.3	T22F3.2	1
C53A5.3	W02D3.9	1
C53A5.3	W10C8.2	1
F54C4.2	F44G3.9	1
VC5.4	C47D12.1	1
K03H1.10	W03D2.4	1
F40F12.7	F57C12.2	1
C29F9.5	C38D4.6	1
C29F9.5	F52E4.1	1
C01H6.7	ZK858.4	1
F55A3.3	T20B12.8	1
F55A3.3	Y47D3A.29	1
F55A3.3	B04G4.5	1
B0207.4	C14F11.6	1
B0207.4	F02E8.1	1
B0207.4	F41C3.5	1
B0207.4	M03D4.1	1
B0207.4	Y39G10AR.13	1
B0207.4	Y39G10AR.13	1
B0207.4	F18C5.2	1
B0207.4	M03D4.1	1
B0207.4	T25C8.2	1
K07C11.2	B0545.4	1
K07C11.2	C05E11.3	1
K07C11.2	C38D4.6	1
K07C11.2	C47G2.5	1
K07C11.2	F10A3.2	1
K07C11.2	F37A4.9	1
K07C11.2	R05F9.1	1
K07C11.2	T01C3.7	1
K07C11.2	W02G9.2	1
K07C11.2	Y39G10AR.12	1
K07C11.2	Y39G10AR.13	1
K07C11.2	Y69A2AR.30	1
R06C1.1	C14B1.1	1
R06C1.1	C34H4.2	1
R06C1.1	H26D21.1	1
C08B11.2	K08F11.2	1
C35A5.9	B0547.1	1
C34E10.5	F15A2.6	1
C34E10.5	Y53C12A.1	1
F56C9.1	C15H11.9	1
F56C9.1	CC8.2	1
F56C9.1	F46F3.4	1
F56C9.1	T01G9.2	1
F56C9.1	T09A5.9	1
F56C9.1	Y32H12A.4	1
C35B1.1	C50F4.11	1
C35B1.1	F21F8.7	1
C35B1.1	F25B5.4	1
C35B1.1	F29D10.2	1
C35B1.1	K10B3.8	1
C35B1.1	R05D3.4	1
C35B1.1	R05D3.4	1
C35B1.1	T01D1.6	1
C35B1.1	T02C1.1	1
C35B1.1	T10H10.1	1
C35B1.1	Y38A10A.5	1
C35B1.1	ZK742.3	1
C35B1.1	Y54G2A.31	1
F54C1.3	C09G4.5	1
F54C1.3	M18.2	1
F54C1.3	R06A4.7	1
C09G4.5	C39E9.13	1
C09G4.5	F13C5.6	1
C09G4.5	F25H8.2	1
C09G4.5	F54C1.3	1
C09G4.5	K12H4.5	1
C09G4.5	R06A4.7	1
C54E10.6	F10C1.7	1
C54E10.6	F32E10.4	1
C54E10.6	F55C12.1	1
C54E10.6	T28C6.7	1
C54E10.6	ZK867.1	1
F54C1.3	R06A4.7	1
C09G4.5	R06A4.7	1
C47D12.1	Y47G6A.6	1
C47D12.1	Y51H1A.4	1
C47D12.1	F30F8.8	1
C47D12.1	F32A5.1	1
C47D12.1	VC5.4	1
C47D12.1	W09B6.2	1
F11A10.3	F32D1.9	1
F11A10.3	R06A4.9	1
F11A10.3	Y32F6A.3	1
F11A10.3	Y67H2A.1	1
F11A10.3	Y76B12C.7	1
Y17G7B.2	ZK863.6	1
F54E7.7	C47C12.3	1
W09B6.2	C47D12.1	1
W09B6.2	F30F8.8	1
W09B6.2	F32A5.1	1
W09B6.2	W04A8.7	1
W09B6.2	Y37E11B.4	1
W09B6.2	Y47G6A.6	1
W09B6.2	C14A4.10	1
W09B6.2	F54F7.1	1
W04A8.7	C14A4.10	1
W04A8.7	F30F8.8	1
W04A8.7	T20B12.2	1
W04A8.7	W07B3.2	1
W04A8.7	W09B6.2	1
W04A8.7	Y37E11B.4	1
W04A8.7	C49A1.4	1
Y37E11B.4	F30F8.8	1
Y37E11B.4	W04A8.7	1
Y37E11B.4	W09B6.2	1
C14B1.4	F21H12.1	1
F54F7.1	C14A4.10	1
F54F7.1	W09B6.2	1
T12D8.7	C26B2.3	1
T12D8.7	F15C11.2	1
T12D8.7	T07C4.1	1
T12D8.7	T23H4.2	1
T12D8.7	Y104H12A.1	1
T12D8.7	Y119C1A.1	1
T12D8.7	Y46G5A.31	1
T12D8.7	Y56A3A.4	1
C14A4.10	F30F8.8	1
C14A4.10	W09B6.2	1
C14A4.10	F57F7.1	1
C14A4.10	W04A8.7	1
W04A8.7	F30F8.8	1
W04A8.7	T20B12.2	1
W04A8.7	W07B3.2	1
W04A8.7	Y37E11B.4	1
W04A8.7	C49A1.4	1
F30F8.8	C47D12.1	1
F30F8.8	Y47G6A.6	1
F30F8.8	F32A5.1	1
T20B12.2	W04A8.7	1
T20B12.2	Y111B2A.13	1
T20B12.2	Y41C4A.14	1
T20B12.2	Y69A2AR.30	1
T20B12.2	B0464.8	1
T20B12.2	F45E12.2	1
T20B12.2	K11D12.2	1
T20B12.2	F32A5.1	1
C38C10.5	F36A4.7	1
C38C10.5	R03D7.6	1
C38C10.5	Y15E3A.1	1
Y54E5B.3	C38C10.5	1
F56A8.6	R10E9.1	1
F28C6.6	R10E9.1	1
K01G5.1	F52C9.8	1
F39B2.2	C32F10.2	1
C53A5.3	C32F10.2	1
K07A1.12	M03C11.4	1
K07A1.12	T27C4.4	1
K07A1.12	ZK418.4	1
M03C11.4	K07A1.12	1
ZK418.4	K07A1.12	1
C53A5.3	K07A1.12	1
W03D2.4	C05C10.4	1
W03D2.4	C05D11.11	1
W03D2.4	C54G10.2	1
W03D2.4	F46F2.2	1
W03D2.4	K03H1.10	1
W03D2.4	T06E4.6	1
W03D2.4	W03D2.4	1
W03D2.4	Y41C4A.14	1
Y41C4A.14	W03D2.4	1
C54G10.2	W03D2.4	1
F46F2.2	W03D2.4	1
T26A5.7	W03D2.4	1
Y65B4A.7	Y102A5C.18	1
F47G6.1	Y48C3A.17	1
ZK637.11	T23G7.1	1
K09B11.9	T23G7.1	1
ZK945.2	T07F8.4	1
C36A4.8	K04C2.4	1
C36A4.8	K07F5.14	1
C36A4.8	T26A5.9	1
K04C2.4	C36A4.8	1
C56G2.7	R12B2.5	1
F14F3.1	R12B2.5	1
ZK858.4	R12B2.5	1
F14F3.1	C02B10.5	1
C49A1.4	C02B10.5	1
T11B7.4	C14B9.6	1
Y119C1B.8	F55A11.3	1
Y119C1B.8	Y37E11AR.2	1
ZK858.4	C01H6.7	1
C18C4.10	C01H6.7	1
K01G5.2	C07G2.3	1
K01G5.2	C10H11.10	1
K01G5.2	Y55F3AM.13	1
K08H2.6	C04F1.3	1
K08H2.6	F37D6.2	1
Y57A10C.6	K08H2.6	1
Y55B1BR.3	C13F10.7	1
Y37D8A.9	C23G10.3	1
Y37D8A.9	C41G7.1	1
Y37D8A.9	F41H10.4	1
Y37D8A.9	F54D11.4	1
Y37D8A.9	K07F5.13	1
Y37D8A.9	K08E3.6	1
Y37D8A.9	R05D3.4	1
Y37D8A.9	W10G6.3	1
Y37D8A.9	ZK1127.3	1
C28H8.9	C34F11.9	1
C28H8.9	C44C10.4	1
C28H8.9	F36G3.1	1
C28H8.9	M04G12.1	1
C28H8.9	T05C12.6	1
C28H8.9	W07B8.5	1
C28H8.9	Y39B6A.1	1
Y79H2A.11	C44B9.4	1
Y2H9A.1	E04A4.8	1
Y2H9A.1	F48E8.1	1
Y2H9A.1	M03A1.7	1
Y2H9A.1	T04G9.3	1
Y2H9A.1	T05B4.3	1
Y2H9A.1	T18H9.2	1
Y2H9A.1	Y39B6A.1	1
Y2H9A.1	Y7A5A.1	1
Y2H9A.1	ZC513.6	1
Y2H9A.1	ZK632.6	1
Y2H9A.1	ZK795.1	1
T04H1.2	Y43F11A.5	1
Y41C4A.14	Y43F11A.5	1
Y54E5A.1	Y43F11A.5	1
T26A5.7	W03D2.4	1
C27B7.1	B0336.7	1
C27B7.1	B0412.1	1
C27B7.1	R07B7.3	1
C27B7.1	T04C12.5	1
C27B7.1	T05E7.1	1
Y40B1B.6	D1014.8	1
Y40B1B.6	D1014.8	1
F17E5.1	C44F1.2	1
W06F12.1	C25G4.4	1
F22E12.2	C25G4.4	1
T05H4.14	C25G4.4	1
C43H6.5	K10D2.1	1
F47D12.4	C27A12.2	1
F47D12.4	C34C12.2	1
F47D12.4	C37A2.2	1
F47D12.4	F18A1.3	1
F47D12.4	F52B10.1	1
F47D12.4	M151.7	1
F47D12.4	T03G11.1	1
F47D12.4	T19B10.7	1
F47D12.4	Y66D12A.5	1
C36A4.8	K04C2.4	1
C36A4.8	K07F5.14	1
C36A4.8	T26A5.9	1
K04C2.4	C36A4.8	1
M106.1	F28B3.7	1
Y47D3A.26	F28B3.7	1
F18E2.3	F28B3.7	1
F28B3.7	K08A8.3	1
R09B5.5	W02G9.2	1
R09B5.6	W02G9.2	1
R13F6.9	W02G9.2	1
R53.5	W02G9.2	1
T22G5.2	W02G9.2	1
VW02B12L.3	W02G9.2	1
W08F4.8	W02G9.2	1
Y102E9.2	W02G9.2	1
Y105C5B.13	W02G9.2	1
Y106G6H.14	W02G9.2	1
Y17G7B.11	W02G9.2	1
Y41C4A.10	W02G9.2	1
Y44F5A.1	W02G9.2	1
Y46G5A.24	W02G9.2	1
Y52E8A.3	W02G9.2	1
Y69A2AR.30	W02G9.2	1
Y71F9AL.5	W02G9.2	1
Y92C3B.2	W02G9.2	1
ZK1098.5	W02G9.2	1
ZK945.2	W02G9.2	1
R13F6.9	D2096.8	1
C49A1.4	D2096.8	1
D2096.8	C50F4.13	1
W07B3.2	W10D9.4	1
Y53H1A.2	W10D9.4	1
F23F1.1	W10D9.4	1
K11D9.1	W10D9.4	1
K01G5.2	C07G2.3	1
K01G5.2	C10H11.10	1
K01G5.2	Y55F3AM.13	1
C50F4.13	C38D4.6	1
C50F4.13	C50F4.5	1
D2096.8	C50F4.13	1
F23C8.4	K08E3.4	1
